# Supplementary material for: An effluent pump family distributed across plant commensal bacteria conditions host- and organ-specific glucosinolate detoxification
Source: Nat Commun. 2025 Jul 1;16:5699. doi: 10.1038/s41467-025-61266-3 (PMC12215611; doi:10.1038/s41467-025-61266-3)
Supplement: Supplementary file 2 — Dataset 1 [file 41467_2025_61266_MOESM2_ESM.xlsx]

## Sheet: S1_MF376_A.t.-Shoot
Supplementary Data 1. Plant association genes for Paraburkholderia bryophila MF376 - A.t.-Shoot
P_values are calculated by linear model (Methods). P_value_adj_BH are a Benjaminy-Hochenberg FDR corrected P-values
Row	gene_ID	desc	cog	cog_letter	p_value	p_value_adj_BH	log2_FC
H281DRAFT_03191	2521672177	outer membrane protein, multidrug efflux system	COG1538	MU	3.48238e-14	5.36172e-13	-3.27496
H281DRAFT_03190	2521672176	multidrug efflux pump	COG0841	V	3.06348e-11	4.71676e-10	-3.20286
H281DRAFT_03189	2521672175	membrane fusion protein, multidrug efflux system	COG0845	M	2.65686e-11	4.0907e-10	-2.60087
H281DRAFT_04170	2521673156	multidrug efflux pump	COG0841	V	1.97647e-13	3.04311e-12	-2.27177
H281DRAFT_00237	2521669229	Membrane-anchored ribosome-binding protein, inhibits growth in stationary phase, ElaB/YqjD/DUF883 family	COG4575	S	2.79536e-05	0.000430394	-2.19053
H281DRAFT_02448	2521671437	Predicted periplasmic or secreted lipoprotein			6.33263e-05	0.000975017	-2.18626
H281DRAFT_04862	2521673847	Pyridoxal kinase	COG2240	H	1.54005e-06	2.37117e-05	-2.04929
H281DRAFT_05530	2521674515	putative spermidine/putrescine transport system ATP-binding protein	COG3842	E	0.000256489	0.00394908	-1.99737
H281DRAFT_01071	2521670062	muconolactone delta-isomerase (EC 5.3.3.4)	COG4829	Q	5.21741e-06	8.0331e-05	-1.98697
H281DRAFT_02189	2521671180	hypothetical protein			0.000132485	0.00203984	-1.96162
H281DRAFT_03915	2521672901	UDPglucose 6-dehydrogenase	COG1004	M	1.15679e-06	1.78108e-05	-1.95425
H281DRAFT_06264	2521675247	glutamate 5-kinase	COG0263	E	0.000137609	0.00211873	-1.90676
H281DRAFT_02795	2521671782	Predicted periplasmic or secreted lipoprotein			5.41952e-05	0.000834429	-1.90083
H281DRAFT_02784	2521671773	Uncharacterized conserved protein YecE, DUF72 family	COG1801	S	2.55488e-07	3.93368e-06	-1.86507
H281DRAFT_04171	2521673157	membrane fusion protein, multidrug efflux system	COG0845	M	4.04795e-12	6.23252e-11	-1.84721
H281DRAFT_01323	2521670314	phosphoribosylformimino-5-aminoimidazole carboxamide ribotide isomerase	COG1411	R	7.58691e-08	1.16813e-06	-1.84268
H281DRAFT_01155	2521670146	2,5-dioxopentanoate dehydrogenase (NAD+)	COG1012	C	3.45219e-05	0.000531524	-1.83218
H281DRAFT_04169	2521673155	outer membrane protein, multidrug efflux system	COG1538	MU	5.70298e-10	8.78073e-09	-1.82871
H281DRAFT_02490	2521671479	amidase	COG0154	J	0.000284093	0.0043741	-1.81354
H281DRAFT_03619	2521672605	dihydroflavonol-4-reductase	COG0451	MG	4.54501e-08	6.99782e-07	-1.8079
H281DRAFT_02742	2521671731	Acyl-CoA synthetase (NDP forming)	COG1042	C	1.97293e-05	0.000303767	-1.80084
H281DRAFT_06190	2521675173	DNA-binding protein H-NS	COG2916	R	0.000350786	0.00540096	-1.79992
H281DRAFT_03994	2521672980	hypothetical protein			0.000241698	0.00372135	-1.78174
H281DRAFT_01943	2521670934	Formate hydrogenlyase subunit 6/NADH:ubiquinone oxidoreductase 23 kD subunit (chain I)			2.08663e-05	0.000321272	-1.77071
H281DRAFT_01321	2521670312	probable H4MPT-linked C1 transfer pathway protein	COG1548	KG	5.54945e-06	8.54434e-05	-1.75992
H281DRAFT_02170	2521671161	Metal-dependent hydrolase, endonuclease/exonuclease/phosphatase family	COG3568	R	0.00126744	0.0195144	-1.74242
H281DRAFT_03188	2521672174	Acetyl esterase/lipase	COG0657	I	3.4279e-05	0.000527784	-1.73821
H281DRAFT_05819	2521674802	tRNA nucleotidyltransferase (CCA-adding enzyme)	COG0617	J	0.000226091	0.00348107	-1.72006
H281DRAFT_02595	2521671584	transcriptional regulator, GntR family	COG2188	K	2.95454e-06	4.54902e-05	-1.68942
H281DRAFT_00368	2521669360	Pimeloyl-ACP methyl ester carboxylesterase	COG0596	R	5.71234e-05	0.000879512	-1.65955
H281DRAFT_01005	2521669996	PilZ domain-containing protein			0.000591341	0.00910471	-1.65531
H281DRAFT_05020	2521674005	Signal transduction histidine kinase	COG0642	T	0.000114842	0.00176819	-1.62927
H281DRAFT_06197	2521675180	hypothetical protein			2.80482e-05	0.00043185	-1.61549
H281DRAFT_02543	2521671532	GntR family transcriptional regulator	COG2188	K	0.00116344	0.0179132	-1.58388
H281DRAFT_05609	2521674594	penicillin-binding protein 1A	COG5009	M	0.00133591	0.0205686	-1.57833
H281DRAFT_04415	2521673400	phosphate uptake regulator, PhoU	COG0704	P	0.00126125	0.0194191	-1.57284
H281DRAFT_00777	2521669768	SOS-response transcriptional repressor, LexA	COG1974	KT	2.65263e-05	0.000408419	-1.52689
H281DRAFT_05267	2521674252	3-hydroxypropanoate dehydrogenase	COG0778	C	0.000183452	0.00282457	-1.51645
H281DRAFT_00998	2521669989	outer membrane protein, multidrug efflux system	COG1538	MU	0.0005378	0.00828036	-1.50666
H281DRAFT_01512	2521670503	transcriptional regulator, IclR family	COG1414	K	0.00213646	0.0328945	-1.50541
H281DRAFT_00091	2521669084	urea transport system ATP-binding protein	COG4674	R	0.000171372	0.00263856	-1.50162
H281DRAFT_04153	2521673139	xylulokinase	COG1070	G	0.00027749	0.00427244	-1.49544
H281DRAFT_02845	2521671832	glutathione S-transferase	COG0625	O	0.00171267	0.0263694	-1.49398
H281DRAFT_04460	2521673445	monosaccharide ABC transporter ATP-binding protein, CUT2 family			0.00248052	0.0381918	-1.47066
H281DRAFT_01821	2521670812	Predicted lipid-binding transport protein, Tim44 family	COG4395	S	0.00206053	0.0317255	-1.46574
H281DRAFT_04448	2521673433	L-threonine aldolase	COG2008	E	0.000818632	0.0126043	-1.45662
H281DRAFT_01590	2521670581	hypothetical protein	COG2122	S	0.00288041	0.0443489	-1.45538
H281DRAFT_03447	2521672433	phasin family protein			0.00124056	0.0191006	-1.44776
H281DRAFT_04376	2521673361	Excinuclease ABC subunit C			1.064e-11	1.63821e-10	-1.43989
H281DRAFT_01025	2521670016	transcriptional regulator, MarR family	COG1846	K	0.00310976	0.04788	-1.43159
H281DRAFT_03677	2521672663	Uncharacterized conserved protein	COG3795	S	0.00196105	0.0301938	-1.43004
H281DRAFT_03456	2521672442	transcriptional regulator, LysR family	COG0583	K	0.00108248	0.0166666	-1.42804
H281DRAFT_04002	2521672988	tRNA			0.00140527	0.0216365	-1.41753
H281DRAFT_02476	2521671465	Ferredoxin-NADP reductase	COG1018	C	3.17856e-06	4.89394e-05	-1.41415
H281DRAFT_05146	2521674131	methyltransferase, TIGR00027 family	COG3315	Q	0.00323611	0.0498254	-1.40081
H281DRAFT_06050	2521675033	1,4-alpha-glucan branching enzyme	COG0296	G	5.4247e-10	8.35226e-09	-1.38082
H281DRAFT_02873	2521671859	ketopantoate reductase (EC 1.1.1.169)	COG1893	H	0.00152465	0.0234746	-1.37405
H281DRAFT_03614	2521672600	ABC-type transporter Mla maintaining outer membrane lipid asymmetry, MlaC component	COG2854	Q	3.65366e-07	5.62544e-06	-1.37297
H281DRAFT_01108	2521670099	Glycosyltransferase involved in cell wall bisynthesis	COG0438	M	0.000308396	0.00474829	-1.35919
H281DRAFT_02791	2521671780	apolipoprotein D and lipocalin family protein	COG3040	M	0.000197331	0.00303824	-1.34047
H281DRAFT_06010	2521674993	hypothetical protein	COG1610	S	0.000149473	0.0023014	-1.28511
H281DRAFT_04552	2521673537	acetolactate synthase, small subunit	COG0440	E	0.00157692	0.0242794	-1.27873
H281DRAFT_02235	2521671226	multi-sensor signal transduction histidine kinase	COG5000	T	1.7439e-05	0.000268503	-1.2687
H281DRAFT_01231	2521670222	hypothetical protein			0.000668437	0.0102917	-1.25875
H281DRAFT_04889	2521673874	hypothetical protein			0.00015232	0.00234524	-1.25515
H281DRAFT_02532	2521671521	Sugar phosphate isomerase/epimerase	COG1082	G	0.000989673	0.0152377	-1.25271
H281DRAFT_06102	2521675085	peptide/nickel transport system permease protein	COG1173	EP	0.00266736	0.0410686	-1.24228
H281DRAFT_05643	2521674627	phospholipid/cholesterol/gamma-HCH transport system substrate-binding protein			0.000123689	0.00190441	-1.23002
H281DRAFT_01750	2521670741	PAS domain S-box-containing protein	COG0642	T	0.000377074	0.00580571	-1.22685
H281DRAFT_06003	2521674986	Pimeloyl-ACP methyl ester carboxylesterase	COG0596	R	0.00301058	0.0463531	-1.21887
H281DRAFT_05323	2521674308	hypothetical protein			0.00237476	0.0365636	-1.20924
H281DRAFT_01592	2521670583	transcriptional regulator, TetR family	COG1309	K	0.000248486	0.00382587	-1.20869
H281DRAFT_00419	2521669410	transcriptional regulator, LacI family	COG1609	K	0.000887588	0.0136659	-1.20785
H281DRAFT_01243	2521670234	lipoprotein, YaeC family	COG1464	P	0.00109201	0.0168134	-1.20131
H281DRAFT_01811	2521670802	NAD(P)-dependent dehydrogenase, short-chain alcohol dehydrogenase family	COG1028	IQR	9.27684e-05	0.00142833	-1.19456
H281DRAFT_03419	2521672405	4-carboxy-4-hydroxy-2-oxoadipate aldolase (EC 4.1.3.-)	COG0684	H	0.00218123	0.0335838	-1.17917
H281DRAFT_02753	2521671742	Predicted dehydrogenase	COG0673	R	0.00317831	0.0489356	-1.17416
H281DRAFT_02255	2521671246	transcriptional regulator, XRE family			1.97495e-05	0.000304077	-1.16667
H281DRAFT_02494	2521671483	hypothetical protein			3.46313e-06	5.33208e-05	-1.16562
H281DRAFT_03072	2521672058	Signal transduction histidine kinase	COG0642	T	0.000506867	0.00780408	-1.15929
H281DRAFT_03155	2521672141	Protein of unknown function (DUF3311)			0.00138992	0.0214002	-1.15829
H281DRAFT_05645	2521674629	phospholipid transport system substrate-binding protein	COG2854	Q	6.27284e-05	0.000965812	-1.13292
H281DRAFT_04798	2521673783	Predicted xylanase/chitin deacetylase			0.00196239	0.0302143	-1.13226
H281DRAFT_05010	2521673995	type III secretion protein R	COG4790	U	0.00157284	0.0242166	-1.10947
H281DRAFT_02551	2521671540	hypothetical protein			0.00136701	0.0210475	-1.10521
H281DRAFT_04673	2521673658	transcriptional regulator, LysR family	COG0583	K	0.000218706	0.00336735	-1.10119
H281DRAFT_04375	2521673360	RNA			0.00166273	0.0256006	-1.08646
H281DRAFT_03946	2521672932	transcriptional regulator, ArsR family	COG0640	K	0.00211541	0.0325704	-1.08531
H281DRAFT_02684	2521671673	methyl-accepting chemotaxis sensory transducer with TarH sensor	COG0840	NT	0.000221969	0.00341759	-1.08315
H281DRAFT_05610	2521674595	hypothetical protein			0.000265793	0.00409234	-1.06711
H281DRAFT_00030	2521669023	Transposase and inactivated derivatives			0.000998851	0.015379	-1.06349
H281DRAFT_04973	2521673958	Excinuclease ABC subunit B	COG0556	L	1.03594e-08	1.59501e-07	-1.05134
H281DRAFT_01376	2521670367	4-oxalomesaconate tautomerase	COG2828	S	0.00210693	0.0324398	-1.04189
H281DRAFT_00734	2521669725	Membrane protein involved in the export of O-antigen and teichoic acid	COG2244	R	0.000509477	0.00784427	-1.04152
H281DRAFT_03947	2521672933	Tetratricopeptide repeat-containing protein			4.45187e-07	6.85443e-06	-1.0253
H281DRAFT_02518	2521671507	Acetyltransferases			0.00235436	0.0362494	-1.02249
H281DRAFT_01610	2521670601	Choline kinase	COG1213	M	2.13531e-05	0.000328768	-1.01321
H281DRAFT_01633	2521670624	hypothetical protein			0.00198653	0.030586	-1.0101
H281DRAFT_00372	2521669364	transcriptional regulator, XRE family with shikimate kinase activity	COG0703	E	0.000848699	0.0130672	-1.00885
H281DRAFT_01748	2521670739	Bacteriophytochrome (light-regulated signal transduction histidine kinase)	COG4251	T	0.000115525	0.0017787	1.00055
H281DRAFT_05654	2521674638	histidinol phosphate aminotransferase apoenzyme	COG0079		3.50196e-05	0.000539187	1.00408
H281DRAFT_06008	2521674991	RNA polymerase, sigma 70 subunit, RpoD	COG0568	K	0.000668267	0.0102891	1.01251
H281DRAFT_02926	2521671912	diguanylate cyclase/phosphodiesterase			0.000579458	0.00892175	1.01401
H281DRAFT_05116	2521674101	cell division protein ZapE	COG1485	R	0.00011232	0.00172936	1.07325
H281DRAFT_02421	2521671410	sugar O-acyltransferase, sialic acid O-acetyltransferase NeuD family	COG0663	R	5.95191e-08	9.16399e-07	1.07996
H281DRAFT_04476	2521673461	efflux transporter, outer membrane factor (OMF) lipoprotein, NodT family	COG1538	MU	2.6903e-05	0.000414219	1.07997
H281DRAFT_05777	2521674761	flagellar protein FliO/FliZ	COG3190	N	0.000792962	0.012209	1.10542
H281DRAFT_00608	2521669599	UTP--GlnB (protein PII) uridylyltransferase, GlnD	COG2844	O	4.12142e-05	0.000634564	1.13588
H281DRAFT_04958	2521673943	glutamate racemase	COG0796	M	0.00224265	0.0345295	1.25856
H281DRAFT_04983	2521673968	copper chaperone	COG2608	P	2.31137e-06	3.55875e-05	1.27127
H281DRAFT_00195	2521669187	transcriptional regulator, XRE family	COG1396	K	4.03083e-05	0.000620615	1.29056
H281DRAFT_05737	2521674721	flagellar transcriptional activator FlhD			1.57658e-05	0.000242742	1.29755
H281DRAFT_00453	2521669444	two-component system, NtrC family, nitrogen regulation sensor histidine kinase GlnL	COG3852	T	0.00059025	0.00908792	1.30384
H281DRAFT_06056	2521675039	histidine kinase (EC 2.7.13.3)			2.79848e-07	4.30874e-06	1.30816
H281DRAFT_05618	2521674603	outer membrane protein	COG3047	M	4.58414e-05	0.000705808	1.33667
H281DRAFT_02426	2521671415	3-hydroxyacyl-[acyl-carrier-protein] dehydratase	COG0764	I	7.06016e-08	1.08703e-06	1.38711
H281DRAFT_00454	2521669445	nitrogen metabolism transcriptional regulator, NtrC, Fis family	COG2204	T	0.0027204	0.0418852	1.38742
H281DRAFT_02179	2521671170	two component transcriptional regulator, LuxR family	COG2197	TK	5.90861e-09	9.09732e-08	1.39638
H281DRAFT_04389	2521673374	trehalose 6-phosphate synthase	COG0380	G	4.15106e-08	6.39127e-07	1.49581
H281DRAFT_04474	2521673459	RND family efflux transporter, MFP subunit	COG1566	V	5.99102e-05	0.000922421	1.51053
H281DRAFT_04846	2521673831	Putative flippase GtrA (transmembrane translocase of bactoprenol-linked glucose)	COG2246	S	0.00133478	0.0205512	1.54319
H281DRAFT_02178	2521671169	Histidine kinase-, DNA gyrase B-, and HSP90-like ATPase			5.30261e-08	8.16429e-07	1.59699
H281DRAFT_04164	2521673150	zinc/manganese transport system permease protein	COG1108	P	1.11172e-06	1.71168e-05	1.79514
H281DRAFT_05749	2521674733	chemotaxis protein CheZ	COG3143	NT	0.000454001	0.00699013	1.87246
H281DRAFT_04263	2521673248	putative redox protein	COG1765	O	2.6133e-06	4.02363e-05	1.8955
H281DRAFT_05766	2521674750	flagellar basal-body rod protein FlgF	COG4787	N	0.000693915	0.010684	1.96941
H281DRAFT_04687	2521673672	3-deoxy-D-arabinoheptulosonate-7-phosphate synthase	COG0722	E	2.89194e-06	4.45263e-05	2.06043
H281DRAFT_02434	2521671423	Predicted O-linked N-acetylglucosamine transferase, SPINDLY family	COG3914	O	3.22626e-06	4.96739e-05	2.08458
H281DRAFT_02096	2521671087	dethiobiotin synthetase	COG0132	H	0.00233648	0.0359741	2.08862
H281DRAFT_04829	2521673814	Methyltransferase domain			1.20931e-05	0.000186195	2.10472
H281DRAFT_00117	2521669110	sulfate adenylyltransferase subunit 2	COG0175	EH	2.42347e-05	0.000373135	2.15653
H281DRAFT_05783	2521674767	flagellum-specific ATP synthase	COG1157	NU	7.77057e-05	0.00119641	2.17534
H281DRAFT_02433	2521671422	dTDP-4-amino-4,6-dideoxygalactose transaminase	COG0399	M	1.15001e-06	1.77063e-05	2.18315
H281DRAFT_05778	2521674762	flagellar motor switch protein FliN/FliY	COG1886	NU	0.00092171	0.0141913	2.19605
H281DRAFT_04851	2521673836	NDP-sugar epimerase, includes UDP-GlcNAc-inverting 4,6-dehydratase FlaA1 and capsular polysaccharide biosynthesis protein EpsC	COG1086	MG	0.00112298	0.0172902	2.23822
H281DRAFT_02410	2521671401	glycine cleavage system H protein	COG0509	E	5.76017e-08	8.86878e-07	2.2933
H281DRAFT_05768	2521674752	flagellar L-ring protein precursor FlgH	COG2063	N	2.04782e-06	3.15297e-05	2.33272
H281DRAFT_05764	2521674748	flagellar basal-body rod modification protein FlgD	COG1843	N	9.72188e-06	0.000149685	2.33675
H281DRAFT_02097	2521671088	biotin synthase	COG0502	H	3.0534e-06	4.70123e-05	2.34743
H281DRAFT_02095	2521671086	8-amino-7-oxononanoate synthase	COG0156	H	1.14738e-05	0.000176659	2.39249
H281DRAFT_06232	2521675215	peptidoglycan synthetase FtsI	COG0768	M	3.51595e-06	5.41341e-05	2.39738
H281DRAFT_04845	2521673830	dolichol-phosphate mannosyltransferase	COG0463	M	3.22721e-05	0.000496884	2.40727
H281DRAFT_05755	2521674739	flagellar biosynthesis protein FlhG	COG0455	D	5.90914e-05	0.000909815	2.4243
H281DRAFT_05770	2521674754	flagellar protein FlgJ	COG1705	NU	1.36445e-06	2.1008e-05	2.42945
H281DRAFT_02094	2521671085	adenosylmethionine-8-amino-7-oxononanoate aminotransferase	COG0161	H	2.00169e-07	3.08194e-06	2.43983
H281DRAFT_05765	2521674749	flagellar hook protein FlgE	COG1749	N	1.29856e-06	1.99936e-05	2.6279
H281DRAFT_05784	2521674768	flagellar assembly protein FliH	COG1317	NU	6.04565e-06	9.30831e-05	2.75172
H281DRAFT_00317	2521669309	O-antigen ligase	COG3307	M	0.000912174	0.0140445	2.75499
H281DRAFT_05756	2521674740	RNA polymerase, sigma 28 subunit, SigD/FliA/WhiG	COG1191	K	1.19142e-05	0.000183439	2.89549
H281DRAFT_04835	2521673820	hypothetical protein			1.6355e-06	2.51813e-05	2.90235
H281DRAFT_05788	2521674772	flagellar protein FliS	COG1516	NUO	1.62631e-06	2.50399e-05	2.90333
H281DRAFT_05745	2521674729	MCP methyltransferase, CheR-type	COG1352	NT	5.51773e-07	8.49549e-06	2.91379
H281DRAFT_00316	2521669308	ADP-heptose:LPS heptosyltransferase	COG0859	M	0.000242225	0.00372947	2.92446
H281DRAFT_05786	2521674770	flagellar M-ring protein FliF	COG1766	NU	2.59872e-06	4.00118e-05	3.12578
H281DRAFT_04390	2521673375	ATP-binding cassette, subfamily B	COG1132	V	5.00303e-08	7.70303e-07	3.14508
H281DRAFT_05781	2521674765	flagellar hook-length control protein FliK	COG3144	N	5.78754e-05	0.000891092	3.20233
H281DRAFT_05772	2521674756	flagellar hook-associated protein 1 FlgK	COG1256	N	3.69463e-06	5.68852e-05	3.20986
H281DRAFT_02436	2521671425	flagellar hook-associated protein 2	COG1345	N	8.87599e-07	1.36661e-05	3.21329
H281DRAFT_05779	2521674763	flagellar motor switch protein FliM	COG1868	N	9.15993e-06	0.000141033	3.22237
H281DRAFT_05752	2521674736	flagellar biosynthetic protein FlhB	COG1377	NU	2.50514e-06	3.85709e-05	3.22909
H281DRAFT_05754	2521674738	flagellar biosynthesis protein FlhF	COG1419	N	2.0701e-05	0.000318728	3.24636
H281DRAFT_05767	2521674751	flagellar basal-body rod protein FlgG	COG4786	N	4.60525e-06	7.09058e-05	3.24863
H281DRAFT_05739	2521674723	chemotaxis protein MotA	COG1291	N	8.93219e-07	1.37526e-05	3.32572
H281DRAFT_05761	2521674745	flagella basal body P-ring formation protein FlgA	COG1261	NO	2.63239e-06	4.05302e-05	3.34934
H281DRAFT_05776	2521674760	flagellar biosynthetic protein FliP	COG1338	NU	4.13715e-06	6.36985e-05	3.44638
H281DRAFT_05769	2521674753	flagellar P-ring protein precursor FlgI	COG1706	N	1.16114e-06	1.78778e-05	3.44971
H281DRAFT_05747	2521674731	two-component system, chemotaxis family, response regulator CheB	COG2201	NT	2.54881e-08	3.92433e-07	3.47268
H281DRAFT_05763	2521674747	flagellar basal-body rod protein FlgC	COG1558	N	3.30235e-05	0.000508454	3.51097
H281DRAFT_00315	2521669307	Glycosyltransferase involved in cell wall bisynthesis	COG0438	M	0.000112803	0.0017368	3.54081
H281DRAFT_05753	2521674737	flagellar biosynthesis protein FlhA	COG1298	NU	2.68112e-06	4.12804e-05	3.58077
H281DRAFT_04984	2521673969	dTDP-4-dehydrorhamnose reductase (EC 1.1.1.133)	COG1091	M	1.04414e-08	1.60764e-07	3.60558
H281DRAFT_05773	2521674757	flagellar hook-associated protein 3 FlgL	COG1344	N	3.68751e-07	5.67755e-06	3.64201
H281DRAFT_05775	2521674759	flagellar biosynthetic protein FliQ	COG1987	NU	3.04225e-06	4.68407e-05	3.64534
H281DRAFT_04391	2521673376	Glycosyltransferase involved in cell wall bisynthesis	COG0438	M	8.36259e-08	1.28756e-06	3.65895
H281DRAFT_05785	2521674769	flagellar motor switch protein FliG	COG1536	N	5.82268e-06	8.96501e-05	3.66407
H281DRAFT_05740	2521674724	chemotaxis protein MotB	COG1360	N	3.71184e-07	5.71502e-06	3.89621
H281DRAFT_05762	2521674746	flagellar basal-body rod protein FlgB	COG1815	N	5.12406e-06	7.88938e-05	3.90275
H281DRAFT_02429	2521671418	3-oxoacyl-[acyl-carrier protein] reductase	COG1028	IQR	2.46087e-10	3.78894e-09	3.91155
H281DRAFT_02422	2521671411	hypothetical protein			5.07961e-07	7.82093e-06	4.1051
H281DRAFT_02427	2521671416	Choline dehydrogenase	COG2303	E	7.40617e-09	1.14031e-07	4.10625
H281DRAFT_02431	2521671420	transketolase subunit B	COG3958	G	4.67002e-09	7.1903e-08	4.11048
H281DRAFT_05774	2521674758	flagellar biosynthetic protein FliR	COG1684	NU	1.12915e-06	1.73851e-05	4.12563
H281DRAFT_05748	2521674732	response regulator receiver protein			1.94042e-06	2.98761e-05	4.15428
H281DRAFT_05743	2521674727	CheW protein	COG0835	NT	1.70272e-08	2.62163e-07	4.15572
H281DRAFT_05742	2521674726	CheA signal transduction histidine kinase	COG0643	NT	2.0013e-07	3.08135e-06	4.2101
H281DRAFT_02423	2521671412	Acyl-CoA synthetase (AMP-forming)/AMP-acid ligase II	COG0318	IQ	2.98084e-08	4.58952e-07	4.21408
H281DRAFT_02424	2521671413	Phenylacetate-coenzyme A ligase PaaK, adenylate-forming domain family	COG1541	H	2.97996e-08	4.58816e-07	4.35815
H281DRAFT_04831	2521673816	hypothetical protein			6.40311e-09	9.85868e-08	4.41592
H281DRAFT_02425	2521671414	NAD-dependent aldehyde dehydrogenases			6.44184e-09	9.91833e-08	4.4408
H281DRAFT_02428	2521671417	hypothetical protein			9.7364e-09	1.49909e-07	4.45276
H281DRAFT_02430	2521671419	transketolase subunit A	COG3959	G	9.75446e-09	1.50187e-07	4.71745

## Sheet: S1_MF376_A.t.-Root
Supplementary Data 1. Plant association genes for Paraburkholderia bryophila MF376 - A.t.-Root
P_values are calculated by linear model (Methods). P_value_adj_BH are a Benjaminy-Hochenberg FDR corrected P-values
Row	gene_ID	desc	cog	cog_letter	p_value	p_value_adj_BH	log2_FC
H281DRAFT_04169	2521673155	outer membrane protein, multidrug efflux system	COG1538	MU	6.00165e-14	1.4059e-12	-2.30089
H281DRAFT_03915	2521672901	UDPglucose 6-dehydrogenase	COG1004	M	1.84067e-07	4.31183e-06	-2.24376
H281DRAFT_04170	2521673156	multidrug efflux pump	COG0841	V	9.29788e-21	2.17806e-19	-2.22135
H281DRAFT_03072	2521672058	Signal transduction histidine kinase	COG0642	T	2.35706e-09	5.52149e-08	-2.08082
H281DRAFT_04171	2521673157	membrane fusion protein, multidrug efflux system	COG0845	M	3.46241e-13	8.11079e-12	-2.02146
H281DRAFT_02742	2521671731	Acyl-CoA synthetase (NDP forming)	COG1042	C	5.67418e-07	1.32919e-05	-1.99216
H281DRAFT_04376	2521673361	Excinuclease ABC subunit C			5.30442e-15	1.24258e-13	-1.87699
H281DRAFT_02543	2521671532	GntR family transcriptional regulator	COG2188	K	0.000361474	0.00846764	-1.75754
H281DRAFT_04971	2521673956	Predicted periplasmic lipoprotein involved in iron transport			1.04317e-06	2.44367e-05	-1.72651
H281DRAFT_05159	2521674144	2-oxo-4-hydroxy-4-carboxy-5-ureidoimidazoline decarboxylase	COG3195	S	3.9446e-05	0.000924035	-1.68923
H281DRAFT_05295	2521674280	transcriptional regulator, GntR family	COG2188	K	0.000650153	0.01523	-1.68741
H281DRAFT_04973	2521673958	Excinuclease ABC subunit B	COG0556	L	5.48233e-13	1.28425e-11	-1.6596
H281DRAFT_02255	2521671246	transcriptional regulator, XRE family			9.94419e-08	2.32946e-06	-1.63224
H281DRAFT_00720	2521669711	Glycosyltransferase, GT2 family	COG1216	R	0.000588233	0.0137795	-1.57215
H281DRAFT_02731	2521671720	hypothetical protein			0.000761634	0.0178415	-1.52476
H281DRAFT_06506	2521675489	NAD(P)-dependent dehydrogenase, short-chain alcohol dehydrogenase family	COG1028	IQR	2.55645e-05	0.000598857	-1.49736
H281DRAFT_00650	2521669641	transcriptional regulator, DeoR family	COG1349	KG	2.87827e-05	0.000674244	-1.48468
H281DRAFT_05197	2521674182	Multidrug efflux pump subunit AcrB	COG0841	V	3.43871e-15	8.05528e-14	-1.45989
H281DRAFT_04463	2521673448	transcriptional regulator, RpiR family	COG1737	K	2.73618e-06	6.40958e-05	-1.4558
H281DRAFT_02595	2521671584	transcriptional regulator, GntR family	COG2188	K	0.000245288	0.00574594	-1.34558
H281DRAFT_00540	2521669531	tRNA/rRNA methyltransferase	COG0565	J	0.000650501	0.0152382	-1.33803
H281DRAFT_04727	2521673712	transcriptional repressor NrdR	COG1327	K	0.000706104	0.0165407	-1.33764
H281DRAFT_02196	2521671187	phytanoyl-CoA hydroxylase			1.62918e-07	3.8164e-06	-1.33476
H281DRAFT_01321	2521670312	probable H4MPT-linked C1 transfer pathway protein	COG1548	KG	0.000547711	0.0128303	-1.32402
H281DRAFT_05469	2521674454	transcriptional regulator, IclR family	COG1414	K	0.000298089	0.00698283	-1.32258
H281DRAFT_04021	2521673007	3,4-dihydroxy-2-butanone 4-phosphate synthase /GTP cyclohydrolase II	COG0108	H	0.000801381	0.0187726	-1.31195
H281DRAFT_01985	2521670976	protoheme IX farnesyltransferase	COG0109	O	4.04719e-08	9.48067e-07	-1.30766
H281DRAFT_05196	2521674181	efflux transporter, outer membrane factor (OMF) lipoprotein, NodT family	COG1538	MU	1.86392e-07	4.36628e-06	-1.29423
H281DRAFT_01935	2521670926	Tetratricopeptide repeat-containing protein			8.96569e-08	2.10024e-06	-1.27045
H281DRAFT_05198	2521674183	RND family efflux transporter, MFP subunit	COG0845	M	4.38401e-11	1.02697e-09	-1.2684
H281DRAFT_05125	2521674110	Transmembrane transcriptional regulator (anti-sigma factor RsiW)	COG5662	K	2.01648e-07	4.72366e-06	-1.22446
H281DRAFT_03619	2521672605	dihydroflavonol-4-reductase	COG0451	MG	7.6243e-07	1.78602e-05	-1.21889
H281DRAFT_05158	2521674143	putative urate catabolism protein	COG0726	G	3.55962e-05	0.000833852	-1.20581
H281DRAFT_00755	2521669746	transcriptional regulator, TetR family			8.54579e-08	2.00188e-06	-1.20128
H281DRAFT_04869	2521673854	imidazolonepropionase	COG1228	Q	0.000847817	0.0198604	-1.15002
H281DRAFT_04969	2521673954	4Fe-4S binding domain-containing protein			5.28635e-07	1.23834e-05	-1.14198
H281DRAFT_02286	2521671277	catecholate siderophore receptor	COG4774	P	2.14492e-13	5.02453e-12	-1.12643
H281DRAFT_06022	2521675005	DNA polymerase I	COG0749	L	5.85308e-06	0.00013711	-1.09763
H281DRAFT_01235	2521670226	DNA-binding protein H-NS			0.00176961	0.0414537	-1.08581
H281DRAFT_06050	2521675033	1,4-alpha-glucan branching enzyme	COG0296	G	2.12606e-08	4.98035e-07	-1.0711
H281DRAFT_04152	2521673138	D-arabinitol 4-dehydrogenase	COG0246	G	7.9372e-07	1.85931e-05	-1.06585
H281DRAFT_05151	2521674136	hypothetical protein			0.00018003	0.00421725	-1.05894
H281DRAFT_05036	2521674021	hypothetical protein			0.00107562	0.0251968	-1.03568
H281DRAFT_02008	2521670999	phosphocarrier protein	COG1925	G	3.82888e-05	0.000896928	-1.03416
H281DRAFT_04375	2521673360	RNA			0.000160409	0.00375762	-1.01512
H281DRAFT_01323	2521670314	phosphoribosylformimino-5-aminoimidazole carboxamide ribotide isomerase	COG1411	R	1.8711e-06	4.38312e-05	-1.01299
H281DRAFT_02476	2521671465	Ferredoxin-NADP reductase	COG1018	C	3.3807e-05	0.000791939	-1.01284
H281DRAFT_04263	2521673248	putative redox protein	COG1765	O	0.000238159	0.00557895	1.09698
H281DRAFT_04306	2521673291	sigma54 specific transcriptional regulator, Fis family	COG2204	T	0.000968799	0.0226944	1.10139
H281DRAFT_04389	2521673374	trehalose 6-phosphate synthase	COG0380	G	4.64535e-07	1.08819e-05	1.18434
H281DRAFT_02178	2521671169	Histidine kinase-, DNA gyrase B-, and HSP90-like ATPase			8.29454e-06	0.000194302	1.19763
H281DRAFT_04474	2521673459	RND family efflux transporter, MFP subunit	COG1566	V	3.56916e-05	0.000836086	1.21246
H281DRAFT_02410	2521671401	glycine cleavage system H protein	COG0509	E	0.00150982	0.0353681	1.33928
H281DRAFT_02434	2521671423	Predicted O-linked N-acetylglucosamine transferase, SPINDLY family	COG3914	O	0.00179799	0.0421185	1.37429
H281DRAFT_02433	2521671422	dTDP-4-amino-4,6-dideoxygalactose transaminase	COG0399	M	0.000938195	0.0219775	1.50974
H281DRAFT_04845	2521673830	dolichol-phosphate mannosyltransferase	COG0463	M	0.00212357	0.0497453	1.67055
H281DRAFT_05764	2521674748	flagellar basal-body rod modification protein FlgD	COG1843	N	0.000460951	0.0107979	1.6997
H281DRAFT_05745	2521674729	MCP methyltransferase, CheR-type	COG1352	NT	0.00166827	0.0390797	1.7371
H281DRAFT_05783	2521674767	flagellum-specific ATP synthase	COG1157	NU	0.00076145	0.0178372	1.75798
H281DRAFT_02094	2521671085	adenosylmethionine-8-amino-7-oxononanoate aminotransferase	COG0161	H	2.40668e-05	0.000563773	1.79509
H281DRAFT_05768	2521674752	flagellar L-ring protein precursor FlgH	COG2063	N	5.76509e-05	0.00135049	1.88264
H281DRAFT_01927	2521670918	RNA polymerase, sigma 54 subunit, RpoN/SigL	COG1508	K	5.94386e-12	1.39237e-10	1.9018
H281DRAFT_02095	2521671086	8-amino-7-oxononanoate synthase	COG0156	H	0.000227339	0.00532549	1.91513
H281DRAFT_02097	2521671088	biotin synthase	COG0502	H	0.000105317	0.00246707	1.92062
H281DRAFT_05747	2521674731	two-component system, chemotaxis family, response regulator CheB	COG2201	NT	0.000563742	0.0132058	1.97404
H281DRAFT_05770	2521674754	flagellar protein FlgJ	COG1705	NU	0.000113669	0.00266274	1.98468
H281DRAFT_05739	2521674723	chemotaxis protein MotA	COG1291	N	0.0010989	0.025742	2.01162
H281DRAFT_04390	2521673375	ATP-binding cassette, subfamily B	COG1132	V	0.00020912	0.0048987	2.05445
H281DRAFT_05788	2521674772	flagellar protein FliS	COG1516	NUO	0.00019643	0.00460143	2.09089
H281DRAFT_06056	2521675039	histidine kinase (EC 2.7.13.3)			2.86295e-20	6.70655e-19	2.14867
H281DRAFT_05755	2521674739	flagellar biosynthesis protein FlhG	COG0455	D	0.000348813	0.00817106	2.24527
H281DRAFT_05742	2521674726	CheA signal transduction histidine kinase	COG0643	NT	0.00135445	0.0317285	2.34727
H281DRAFT_05778	2521674762	flagellar motor switch protein FliN/FliY	COG1886	NU	0.00058135	0.0136183	2.40379
H281DRAFT_04391	2521673376	Glycosyltransferase involved in cell wall bisynthesis	COG0438	M	7.4877e-05	0.00175402	2.41145
H281DRAFT_05784	2521674768	flagellar assembly protein FliH	COG1317	NU	9.50339e-05	0.0022262	2.432
H281DRAFT_05786	2521674770	flagellar M-ring protein FliF	COG1766	NU	9.53093e-05	0.00223265	2.46572
H281DRAFT_05765	2521674749	flagellar hook protein FlgE	COG1749	N	2.51408e-05	0.00058893	2.47263
H281DRAFT_04984	2521673969	dTDP-4-dehydrorhamnose reductase (EC 1.1.1.133)	COG1091	M	1.26849e-05	0.000297147	2.50808
H281DRAFT_05772	2521674756	flagellar hook-associated protein 1 FlgK	COG1256	N	7.14847e-05	0.00167455	2.56684
H281DRAFT_02436	2521671425	flagellar hook-associated protein 2	COG1345	N	5.23432e-05	0.00122616	2.59173
H281DRAFT_05756	2521674740	RNA polymerase, sigma 28 subunit, SigD/FliA/WhiG	COG1191	K	3.28301e-05	0.000769056	2.61228
H281DRAFT_02429	2521671418	3-oxoacyl-[acyl-carrier protein] reductase	COG1028	IQR	6.77354e-06	0.000158672	2.63944
H281DRAFT_05779	2521674763	flagellar motor switch protein FliM	COG1868	N	0.000141583	0.00331663	2.65203
H281DRAFT_05748	2521674732	response regulator receiver protein			0.000864655	0.0202548	2.67676
H281DRAFT_05752	2521674736	flagellar biosynthetic protein FlhB	COG1377	NU	3.14248e-05	0.000736136	2.74088
H281DRAFT_05740	2521674724	chemotaxis protein MotB	COG1360	N	7.90697e-05	0.00185223	2.7447
H281DRAFT_04835	2521673820	hypothetical protein			4.67959e-07	1.09621e-05	2.77721
H281DRAFT_05773	2521674757	flagellar hook-associated protein 3 FlgL	COG1344	N	2.76156e-05	0.000646903	2.7942
H281DRAFT_02431	2521671420	transketolase subunit B	COG3958	G	5.31342e-06	0.000124468	2.83452
H281DRAFT_05761	2521674745	flagella basal body P-ring formation protein FlgA	COG1261	NO	4.5805e-05	0.001073	2.83852
H281DRAFT_05767	2521674751	flagellar basal-body rod protein FlgG	COG4786	N	0.000122974	0.0028807	2.85382
H281DRAFT_05785	2521674769	flagellar motor switch protein FliG	COG1536	N	0.000171259	0.0040118	2.87358
H281DRAFT_02427	2521671416	Choline dehydrogenase	COG2303	E	4.43326e-06	0.000103851	2.9428
H281DRAFT_05763	2521674747	flagellar basal-body rod protein FlgC	COG1558	N	0.000241278	0.00565201	2.94516
H281DRAFT_02423	2521671412	Acyl-CoA synthetase (AMP-forming)/AMP-acid ligase II	COG0318	IQ	2.42132e-05	0.000567202	2.95026
H281DRAFT_05754	2521674738	flagellar biosynthesis protein FlhF	COG1419	N	0.00010369	0.00242898	2.96
H281DRAFT_05753	2521674737	flagellar biosynthesis protein FlhA	COG1298	NU	6.00196e-05	0.00140598	2.96794
H281DRAFT_05776	2521674760	flagellar biosynthetic protein FliP	COG1338	NU	5.71911e-05	0.00133972	3.01119
H281DRAFT_05769	2521674753	flagellar P-ring protein precursor FlgI	COG1706	N	1.83636e-05	0.000430173	3.02024
H281DRAFT_02424	2521671413	Phenylacetate-coenzyme A ligase PaaK, adenylate-forming domain family	COG1541	H	2.47781e-05	0.000580435	3.05258
H281DRAFT_05775	2521674759	flagellar biosynthetic protein FliQ	COG1987	NU	2.84317e-05	0.000666021	3.11935
H281DRAFT_02425	2521671414	NAD-dependent aldehyde dehydrogenases			8.06786e-06	0.000188992	3.1702
H281DRAFT_02430	2521671419	transketolase subunit A	COG3959	G	1.36713e-05	0.000320255	3.23414
H281DRAFT_02428	2521671417	hypothetical protein			6.09464e-06	0.000142769	3.24188
H281DRAFT_02422	2521671411	hypothetical protein			1.45826e-05	0.000341601	3.25319
H281DRAFT_04831	2521673816	hypothetical protein			8.87241e-07	2.07839e-05	3.2749
H281DRAFT_05781	2521674765	flagellar hook-length control protein FliK	COG3144	N	1.75821e-05	0.000411866	3.40527
H281DRAFT_05774	2521674758	flagellar biosynthetic protein FliR	COG1684	NU	1.26933e-05	0.000297345	3.61388
H281DRAFT_05762	2521674746	flagellar basal-body rod protein FlgB	COG1815	N	2.21028e-05	0.000517766	3.65288
H281DRAFT_06232	2521675215	peptidoglycan synthetase FtsI	COG0768	M	2.1758e-07	5.09689e-06	4.34675

## Sheet: S1_MF376_B.d.-Shoot
Supplementary Data 1. Plant association genes for Paraburkholderia bryophila MF376 - B.d.-Shoot
P_values are calculated by linear model (Methods). P_value_adj_BH are a Benjaminy-Hochenberg FDR corrected P-values
Row	gene_ID	desc	cog	cog_letter	p_value	p_value_adj_BH	log2_FC
H281DRAFT_04169	2521673155	outer membrane protein, multidrug efflux system	COG1538	MU	8.64814e-11	1.39427e-09	-2.75324
H281DRAFT_04171	2521673157	membrane fusion protein, multidrug efflux system	COG0845	M	6.90065e-10	1.11254e-08	-2.27897
H281DRAFT_04781	2521673766	putative colanic acid biosynthesis acetyltransferase WcaF	COG0110	R	9.81202e-05	0.00158191	-2.07295
H281DRAFT_01821	2521670812	Predicted lipid-binding transport protein, Tim44 family	COG4395	S	7.29896e-06	0.000117675	-2.05813
H281DRAFT_04460	2521673445	monosaccharide ABC transporter ATP-binding protein, CUT2 family			5.8844e-06	9.48694e-05	-2.02321
H281DRAFT_04855	2521673840	hypothetical protein			4.20599e-05	0.000678099	-1.98684
H281DRAFT_01227	2521670218	L-rhamnose 1-dehydrogenase	COG1028	IQR	8.4816e-05	0.00136742	-1.97361
H281DRAFT_05020	2521674005	Signal transduction histidine kinase	COG0642	T	6.36912e-07	1.02684e-05	-1.95337
H281DRAFT_04170	2521673156	multidrug efflux pump	COG0841	V	2.24184e-09	3.61435e-08	-1.94598
H281DRAFT_02701	2521671690	dihydroxyacetone kinase, C-terminal domain			0.000114184	0.0018409	-1.88726
H281DRAFT_00247	2521669239	T/G mismatch-specific endonuclease	COG3727	L	0.000115001	0.00185407	-1.87556
H281DRAFT_02795	2521671782	Predicted periplasmic or secreted lipoprotein			1.92444e-05	0.000310262	-1.87518
H281DRAFT_01299	2521670290	methylene-tetrahydromethanopterin dehydrogenase			4.45595e-06	7.18397e-05	-1.87248
H281DRAFT_05957	2521674940	Predicted metal-dependent hydrolase, TIM-barrel fold	COG3618	R	8.92973e-05	0.00143967	-1.85052
H281DRAFT_03429	2521672415	cytochrome bo3 quinol oxidase subunit 4 (EC 1.10.3.-)	COG3125	C	3.37851e-05	0.000544689	-1.83242
H281DRAFT_00777	2521669768	SOS-response transcriptional repressor, LexA	COG1974	KT	9.18216e-07	1.48037e-05	-1.81425
H281DRAFT_00042	2521669035	hypothetical protein			3.58225e-05	0.000577538	-1.77803
H281DRAFT_01054	2521670045	(R,R)-butanediol dehydrogenase / meso-butanediol dehydrogenase / diacetyl reductase	COG1063	ER	1.70405e-06	2.74731e-05	-1.76396
H281DRAFT_00375	2521669367	benzoyl-CoA oxygenase, component A			4.42447e-06	7.13322e-05	-1.75774
H281DRAFT_03277	2521672263	hypothetical protein			0.000570859	0.0092035	-1.748
H281DRAFT_05545	2521674530	NitT/TauT family transport system ATP-binding protein	COG1116	P	0.000111171	0.00179232	-1.72077
H281DRAFT_01809	2521670800	3-dehydroquinate dehydratase	COG0757	E	0.000497894	0.00802714	-1.70874
H281DRAFT_01493	2521670484	aspartate carbamoyltransferase	COG0540	F	0.000105872	0.0017069	-1.69003
H281DRAFT_03915	2521672901	UDPglucose 6-dehydrogenase	COG1004	M	6.21877e-06	0.00010026	-1.67274
H281DRAFT_02589	2521671578	hypothetical protein			9.04777e-05	0.0014587	-1.65665
H281DRAFT_03834	2521672820	NitT/TauT family transport system substrate-binding protein	COG0715	P	0.00028429	0.00458338	-1.64557
H281DRAFT_02985	2521671971	copper chaperone	COG2608	P	0.00120568	0.0194382	-1.64457
H281DRAFT_02956	2521671942	transcriptional regulator, GntR family	COG1802	K	0.000275758	0.00444583	-1.63298
H281DRAFT_02732	2521671721	RNA polymerase sigma-70 factor, ECF subfamily	COG1595	K	0.000467611	0.00753891	-1.62271
H281DRAFT_02476	2521671465	Ferredoxin-NADP reductase	COG1018	C	2.58963e-06	4.17505e-05	-1.61915
H281DRAFT_04425	2521673410	hypothetical protein			5.2128e-05	0.000840417	-1.61767
H281DRAFT_02287	2521671278	PKHD-type hydroxylase	COG3128	S	0.00026782	0.00431785	-1.59468
H281DRAFT_02688	2521671677	4-carboxymuconolactone decarboxylase	COG0599	S	0.000112901	0.00182022	-1.59447
H281DRAFT_02183	2521671174	carbon-monoxide dehydrogenase medium subunit	COG1319	C	0.000107893	0.00173947	-1.59149
H281DRAFT_03453	2521672439	transcriptional regulator, TetR family	COG1309	K	5.15236e-05	0.000830674	-1.59144
H281DRAFT_04148	2521673134	monosaccharide ABC transporter membrane protein, CUT2 family	COG1172	G	1.26625e-05	0.000204148	-1.5879
H281DRAFT_06197	2521675180	hypothetical protein			0.00153672	0.0247752	-1.57961
H281DRAFT_01697	2521670688	hypothetical protein			0.000423585	0.00682912	-1.57185
H281DRAFT_06340	2521675323	Predicted N-acetyltransferase YhbS	COG3153	R	0.0017786	0.0286749	-1.56824
H281DRAFT_03071	2521672057	two-component system, OmpR family, response regulator	COG0745	TK	0.000430997	0.00694861	-1.56634
H281DRAFT_06237	2521675220	cell division-specific peptidoglycan biosynthesis regulator FtsW	COG0772	D	0.00204746	0.0330095	-1.56202
H281DRAFT_04467	2521673452	UDP-glucose pyrophosphorylase	COG1210	M	8.49327e-08	1.3693e-06	-1.54315
H281DRAFT_03060	2521672046	putative addiction module antidote protein, CC2985 family			0.000618342	0.00996904	-1.53024
H281DRAFT_02448	2521671437	Predicted periplasmic or secreted lipoprotein			0.00181843	0.0293172	-1.52397
H281DRAFT_01297	2521670288	pterin-4-alpha-carbinolamine dehydratase (EC 4.2.1.96)	COG2154	H	0.00107922	0.0173994	-1.5202
H281DRAFT_00365	2521669357	methyl-accepting chemotaxis sensory transducer with Cache sensor	COG0840	NT	0.00105436	0.0169986	-1.51631
H281DRAFT_01155	2521670146	2,5-dioxopentanoate dehydrogenase (NAD+)	COG1012	C	0.000200065	0.00322549	-1.50708
H281DRAFT_01371	2521670362	MFS transporter, AAHS family, 4-hydroxybenzoate transporter	COG2271	G	0.00113201	0.0182505	-1.50117
H281DRAFT_00607	2521669598	hypothetical protein			0.00024168	0.00389641	-1.49983
H281DRAFT_01086	2521670077	hypothetical protein	COG3809	S	0.000580137	0.00935308	-1.49769
H281DRAFT_00650	2521669641	transcriptional regulator, DeoR family	COG1349	KG	0.000772794	0.0124591	-1.49093
H281DRAFT_05625	2521674610	two-component system, OmpR family, osmolarity sensor histidine kinase EnvZ	COG0642	T	0.000627594	0.0101182	-1.48887
H281DRAFT_01478	2521670469	hypothetical protein			0.00205113	0.0330687	-1.48558
H281DRAFT_01552	2521670543	DNA-binding transcriptional regulator, MarR family	COG1846	K	0.0024761	0.0399201	-1.48344
H281DRAFT_02224	2521671215	rod shape-determining protein MreC	COG1792	M	0.000644695	0.0103939	-1.46434
H281DRAFT_02473	2521671462	electron transfer flavoprotein alpha subunit apoprotein	COG2025	C	0.00166873	0.0269036	-1.46307
H281DRAFT_04628	2521673613	FdhD protein	COG1526	C	3.08205e-05	0.000496894	-1.46231
H281DRAFT_00326	2521669318	pyrroloquinoline quinone biosynthesis protein D			0.00161114	0.0259752	-1.44786
H281DRAFT_01011	2521670002	Uncharacterized membrane protein YkgB	COG3059	S	0.00128067	0.0206472	-1.43874
H281DRAFT_03158	2521672144	diguanylate cyclase/phosphodiesterase			0.00277242	0.0446975	-1.43718
H281DRAFT_01663	2521670654	2-keto-4-pentenoate hydratase	COG3971	Q	0.00244356	0.0393955	-1.41894
H281DRAFT_02543	2521671532	GntR family transcriptional regulator	COG2188	K	0.000370829	0.00597858	-1.41668
H281DRAFT_01681	2521670672	Acyl dehydratase	COG2030	I	0.00032518	0.00524262	-1.41246
H281DRAFT_03795	2521672781	hypothetical protein			3.58353e-05	0.000577744	-1.40351
H281DRAFT_01717	2521670708	L-alanine-DL-glutamate epimerase	COG4948	MR	0.000741173	0.0119493	-1.39925
H281DRAFT_03849	2521672835	protein of unknown function (DUF4863)			0.00148412	0.0239273	-1.39124
H281DRAFT_01114	2521670105	monosaccharide ABC transporter substrate-binding protein, CUT2 family	COG1879	G	0.00159986	0.0257932	-1.38719
H281DRAFT_05819	2521674802	tRNA nucleotidyltransferase (CCA-adding enzyme)	COG0617	J	0.00018777	0.00302727	-1.38598
H281DRAFT_03163	2521672149	Protein of unknown function (DUF3348)			0.000164256	0.00264817	-1.37945
H281DRAFT_03346	2521672332	Metal-dependent hydrolase, endonuclease/exonuclease/phosphatase family	COG3568	R	0.0022272	0.0359073	-1.37876
H281DRAFT_02781	2521671770	Response regulator c-di-GMP phosphodiesterase, RpfG family, contains REC and HD-GYP domains	COG3437	KT	0.00146251	0.0235789	-1.37872
H281DRAFT_00457	2521669448	hypothetical protein			0.000251115	0.00404853	-1.37676
H281DRAFT_00992	2521669983	Glycine/D-amino acid oxidase (deaminating)	COG0665	E	0.00021445	0.0034574	-1.35952
H281DRAFT_03703	2521672689	NADP-dependent 3-hydroxy acid dehydrogenase YdfG	COG4221	R	0.00295239	0.047599	-1.35401
H281DRAFT_03266	2521672252	Nicotinamidase-related amidase	COG1335	Q	0.000761183	0.0122719	-1.35083
H281DRAFT_02743	2521671732	protein of unknown function (DUF4148)			0.00289844	0.0467292	-1.34511
H281DRAFT_02372	2521671363	transcriptional regulator, LysR family	COG0583	K	0.00141385	0.0227944	-1.33542
H281DRAFT_01590	2521670581	hypothetical protein	COG2122	S	0.000551978	0.0088991	-1.33244
H281DRAFT_03437	2521672423	Glycosyltransferases involved in cell wall biogenesis			0.00265022	0.0427273	-1.32566
H281DRAFT_00352	2521669344	transcriptional regulator, LysR family	COG0583	K	0.00190297	0.0306801	-1.32278
H281DRAFT_01225	2521670216	L-rhamnose mutarotase	COG3254	S	0.00182352	0.0293991	-1.3224
H281DRAFT_05342	2521674327	drug resistance transporter, EmrB/QacA subfamily	COG2814	G	0.00303427	0.048919	-1.32013
H281DRAFT_06168	2521675151	hypothetical protein			0.000669483	0.0107935	-1.31988
H281DRAFT_03677	2521672663	Uncharacterized conserved protein	COG3795	S	0.00152426	0.0245745	-1.31681
H281DRAFT_03917	2521672903	Uncharacterized integral membrane protein	COG5416	S	2.05931e-05	0.000332006	-1.29606
H281DRAFT_01745	2521670736	transcriptional regulator, LacI family	COG1609	K	0.000827287	0.0133377	-1.29205
H281DRAFT_02329	2521671320	dihydroxyacid dehydratase	COG0129	EG	0.000135831	0.00218989	-1.2862
H281DRAFT_02700	2521671689	feruloyl esterase			0.00114008	0.0183806	-1.28573
H281DRAFT_01442	2521670433	efflux transporter, outer membrane factor (OMF) lipoprotein, NodT family	COG1538	MU	0.0019007	0.0306434	-1.27871
H281DRAFT_02457	2521671446	sarcosine oxidase subunit delta	COG4311	E	0.00231951	0.0373957	-1.26571
H281DRAFT_02490	2521671479	amidase	COG0154	J	0.00271017	0.043694	-1.25901
H281DRAFT_02968	2521671954	amidase	COG0154	J	0.0029717	0.0479103	-1.25874
H281DRAFT_03456	2521672442	transcriptional regulator, LysR family	COG0583	K	0.00182514	0.0294252	-1.25017
H281DRAFT_01376	2521670367	4-oxalomesaconate tautomerase	COG2828	S	0.00105671	0.0170364	-1.24587
H281DRAFT_00139	2521669131	nicotinate-nucleotide-dimethylbenzimidazole phosphoribosyltransferase	COG2038	H	4.00372e-05	0.000645488	-1.22861
H281DRAFT_03874	2521672860	aldose 1-epimerase (EC 5.1.3.3)	COG2017	G	0.000428352	0.00690598	-1.22849
H281DRAFT_01701	2521670692	hypothetical protein			0.000992874	0.0160073	-1.21098
H281DRAFT_03079	2521672065	membrane protein	COG1295	S	0.00300384	0.0484285	-1.20704
H281DRAFT_01264	2521670255	NADH dehydrogenase/NADH:ubiquinone oxidoreductase 75 kD subunit (chain G)			0.00261342	0.0421341	-1.20019
H281DRAFT_03672	2521672658	Acetyltransferases			0.000490635	0.00791011	-1.1946
H281DRAFT_03486	2521672472	osmoprotectant transport system permease protein	COG1174	E	0.000282397	0.00455287	-1.16418
H281DRAFT_06273	2521675256	AmpD protein			0.0018354	0.0295906	-1.16143
H281DRAFT_02683	2521671672	xanthine dehydrogenase accessory factor	COG1975	O	0.002677	0.0431592	-1.15142
H281DRAFT_02475	2521671464	Rieske 2Fe-2S family protein	COG4638	PR	3.93575e-06	6.34529e-05	-1.14879
H281DRAFT_05434	2521674419	Predicted amidohydrolase	COG0388	R	0.00129217	0.0208327	-1.14518
H281DRAFT_02474	2521671463	electron transfer flavoprotein beta subunit	COG2086	C	0.000427049	0.00688496	-1.13531
H281DRAFT_03440	2521672426	PAP2 superfamily protein			0.000190952	0.00307857	-1.13351
H281DRAFT_01612	2521670603	2OG-Fe(II) oxygenase superfamily protein			0.000348399	0.00561696	-1.13034
H281DRAFT_03655	2521672641	hypothetical protein	COG4638	PR	1.83569e-05	0.000295953	-1.12713
H281DRAFT_03385	2521672371	NADPH2 dehydrogenase	COG1902	C	0.00249969	0.0403005	-1.10828
H281DRAFT_03072	2521672058	Signal transduction histidine kinase	COG0642	T	0.00126962	0.020469	-1.10641
H281DRAFT_03767	2521672753	Protein of unknown function (DUF3309)			0.00295941	0.0477122	-1.10502
H281DRAFT_00372	2521669364	transcriptional regulator, XRE family with shikimate kinase activity	COG0703	E	5.29358e-05	0.000853441	-1.10117
H281DRAFT_02456	2521671445	sarcosine oxidase subunit beta	COG0665	E	0.000162603	0.00262152	-1.09982
H281DRAFT_00231	2521669223	hypothetical protein			4.78551e-05	0.00077153	-1.0965
H281DRAFT_06050	2521675033	1,4-alpha-glucan branching enzyme	COG0296	G	2.79182e-08	4.50103e-07	-1.09636
H281DRAFT_01488	2521670479	hypothetical protein			0.000895038	0.01443	-1.09221
H281DRAFT_03947	2521672933	Tetratricopeptide repeat-containing protein			5.55633e-07	8.95802e-06	-1.07694
H281DRAFT_03619	2521672605	dihydroflavonol-4-reductase	COG0451	MG	9.2434e-05	0.00149024	-1.07215
H281DRAFT_01519	2521670510	fructuronate reductase	COG0246	G	0.00256642	0.0413764	-1.06577
H281DRAFT_06363	2521675346	hypothetical protein			0.000525202	0.00846741	-1.05871
H281DRAFT_00010	2521669003	nitrile hydratase			0.000911151	0.0146898	-1.05754
H281DRAFT_02785	2521671774	DNA polymerase	COG1573	L	0.00251171	0.0404943	-1.04261
H281DRAFT_03296	2521672282	hypothetical protein			0.00229135	0.0369417	-1.03743
H281DRAFT_03520	2521672506	hypothetical protein			5.16122e-06	8.32102e-05	-1.03637
H281DRAFT_03199	2521672185	flagellar transcriptional activator FlhD			9.4275e-06	0.000151992	-1.02399
H281DRAFT_02977	2521671963	diguanylate cyclase (GGDEF) domain-containing protein	COG2199	T	0.00156489	0.0252294	-1.02212
H281DRAFT_04424	2521673409	hypothetical protein			0.00215384	0.0347246	-1.00364
H281DRAFT_02179	2521671170	two component transcriptional regulator, LuxR family	COG2197	TK	2.22511e-05	0.000358737	1.02271
H281DRAFT_00117	2521669110	sulfate adenylyltransferase subunit 2	COG0175	EH	0.0017066	0.0275142	1.04179
H281DRAFT_05737	2521674721	flagellar transcriptional activator FlhD			0.00220193	0.0355	1.04385
H281DRAFT_05654	2521674638	histidinol phosphate aminotransferase apoenzyme	COG0079		0.000143748	0.00231754	1.0834
H281DRAFT_01639	2521670630	methyl-accepting chemotaxis protein	COG0840	NT	1.4663e-05	0.0002364	1.09199
H281DRAFT_00195	2521669187	transcriptional regulator, XRE family	COG1396	K	0.00222668	0.0358989	1.09845
H281DRAFT_03902	2521672888	RNA polymerase, sigma 70 subunit, RpoD	COG0568	K	0.00270137	0.0435521	1.11046
H281DRAFT_06266	2521675249	putative (di)nucleoside polyphosphate hydrolase	COG0494	LR	0.000204459	0.00329634	1.12164
H281DRAFT_05116	2521674101	cell division protein ZapE	COG1485	R	2.27674e-06	3.6706e-05	1.12992
H281DRAFT_01748	2521670739	Bacteriophytochrome (light-regulated signal transduction histidine kinase)	COG4251	T	7.40787e-05	0.00119431	1.13437
H281DRAFT_02178	2521671169	Histidine kinase-, DNA gyrase B-, and HSP90-like ATPase			7.13522e-05	0.00115035	1.21735
H281DRAFT_04389	2521673374	trehalose 6-phosphate synthase	COG0380	G	1.01442e-05	0.000163547	1.26361
H281DRAFT_02434	2521671423	Predicted O-linked N-acetylglucosamine transferase, SPINDLY family	COG3914	O	0.00129315	0.0208484	1.28321
H281DRAFT_00114	2521669107	sulfite reductase (NADPH) beta subunit	COG0155	P	0.000201325	0.0032458	1.32408
H281DRAFT_04610	2521673595	Fe-S oxidoreductase	COG0247	C	3.95623e-05	0.000637831	1.3363
H281DRAFT_04474	2521673459	RND family efflux transporter, MFP subunit	COG1566	V	9.79737e-06	0.000157955	1.34826
H281DRAFT_04164	2521673150	zinc/manganese transport system permease protein	COG1108	P	8.34294e-06	0.000134507	1.40254
H281DRAFT_02410	2521671401	glycine cleavage system H protein	COG0509	E	0.000514676	0.0082977	1.41983
H281DRAFT_04263	2521673248	putative redox protein	COG1765	O	5.41532e-06	8.73068e-05	1.61275
H281DRAFT_05783	2521674767	flagellum-specific ATP synthase	COG1157	NU	0.000706998	0.0113984	1.62174
H281DRAFT_05770	2521674754	flagellar protein FlgJ	COG1705	NU	0.00128077	0.0206488	1.63953
H281DRAFT_04845	2521673830	dolichol-phosphate mannosyltransferase	COG0463	M	0.00289962	0.0467483	1.64028
H281DRAFT_02433	2521671422	dTDP-4-amino-4,6-dideoxygalactose transaminase	COG0399	M	3.23395e-05	0.000521384	1.67246
H281DRAFT_05768	2521674752	flagellar L-ring protein precursor FlgH	COG2063	N	0.00198262	0.0319643	1.6754
H281DRAFT_02926	2521671912	diguanylate cyclase/phosphodiesterase			1.96382e-06	3.16611e-05	1.74903
H281DRAFT_05786	2521674770	flagellar M-ring protein FliF	COG1766	NU	0.00154419	0.0248957	1.84999
H281DRAFT_02094	2521671085	adenosylmethionine-8-amino-7-oxononanoate aminotransferase	COG0161	H	3.88052e-06	6.25625e-05	2.05899
H281DRAFT_04829	2521673814	Methyltransferase domain			0.000356825	0.00575281	2.05914
H281DRAFT_06232	2521675215	peptidoglycan synthetase FtsI	COG0768	M	4.21457e-05	0.000679481	2.07476
H281DRAFT_05788	2521674772	flagellar protein FliS	COG1516	NUO	8.59305e-05	0.00138539	2.08282
H281DRAFT_05765	2521674749	flagellar hook protein FlgE	COG1749	N	5.22943e-05	0.000843098	2.1381
H281DRAFT_05618	2521674603	outer membrane protein	COG3047	M	4.13466e-08	6.66599e-07	2.14319
H281DRAFT_02095	2521671086	8-amino-7-oxononanoate synthase	COG0156	H	2.34899e-05	0.000378709	2.16001
H281DRAFT_05752	2521674736	flagellar biosynthetic protein FlhB	COG1377	NU	0.000430901	0.00694708	2.17979
H281DRAFT_05747	2521674731	two-component system, chemotaxis family, response regulator CheB	COG2201	NT	2.49234e-05	0.00040182	2.18335
H281DRAFT_05779	2521674763	flagellar motor switch protein FliM	COG1868	N	0.000542325	0.00874347	2.21808
H281DRAFT_04831	2521673816	hypothetical protein			0.000400213	0.00645231	2.22051
H281DRAFT_05742	2521674726	CheA signal transduction histidine kinase	COG0643	NT	0.00100352	0.016179	2.24818
H281DRAFT_02429	2521671418	3-oxoacyl-[acyl-carrier protein] reductase	COG1028	IQR	0.00013146	0.00211942	2.25024
H281DRAFT_05769	2521674753	flagellar P-ring protein precursor FlgI	COG1706	N	0.000376002	0.00606197	2.29814
H281DRAFT_02422	2521671411	hypothetical protein			0.00176951	0.0285284	2.3168
H281DRAFT_04835	2521673820	hypothetical protein			0.000462344	0.007454	2.33867
H281DRAFT_05772	2521674756	flagellar hook-associated protein 1 FlgK	COG1256	N	0.000103905	0.00167517	2.35207
H281DRAFT_04984	2521673969	dTDP-4-dehydrorhamnose reductase (EC 1.1.1.133)	COG1091	M	0.000124575	0.00200843	2.35697
H281DRAFT_04390	2521673375	ATP-binding cassette, subfamily B	COG1132	V	5.59828e-05	0.000902566	2.38945
H281DRAFT_05754	2521674738	flagellar biosynthesis protein FlhF	COG1419	N	0.000252686	0.00407385	2.44892
H281DRAFT_05739	2521674723	chemotaxis protein MotA	COG1291	N	2.52988e-05	0.000407872	2.4922
H281DRAFT_05773	2521674757	flagellar hook-associated protein 3 FlgL	COG1344	N	0.000101275	0.00163277	2.50002
H281DRAFT_05761	2521674745	flagella basal body P-ring formation protein FlgA	COG1261	NO	8.99186e-05	0.00144969	2.50056
H281DRAFT_05753	2521674737	flagellar biosynthesis protein FlhA	COG1298	NU	0.000294546	0.00474873	2.55153
H281DRAFT_05781	2521674765	flagellar hook-length control protein FliK	COG3144	N	0.000192716	0.003107	2.55747
H281DRAFT_05762	2521674746	flagellar basal-body rod protein FlgB	COG1815	N	0.00203689	0.0328392	2.5733
H281DRAFT_04391	2521673376	Glycosyltransferase involved in cell wall bisynthesis	COG0438	M	8.25684e-05	0.00133118	2.5767
H281DRAFT_05785	2521674769	flagellar motor switch protein FliG	COG1536	N	0.000363354	0.00585806	2.58804
H281DRAFT_05740	2521674724	chemotaxis protein MotB	COG1360	N	5.47278e-05	0.000882332	2.75193
H281DRAFT_02431	2521671420	transketolase subunit B	COG3958	G	4.76578e-06	7.68349e-05	2.80646
H281DRAFT_02423	2521671412	Acyl-CoA synthetase (AMP-forming)/AMP-acid ligase II	COG0318	IQ	7.92032e-06	0.000127693	3.03209
H281DRAFT_02425	2521671414	NAD-dependent aldehyde dehydrogenases			7.5821e-06	0.00012224	3.03794
H281DRAFT_05774	2521674758	flagellar biosynthetic protein FliR	COG1684	NU	0.000139903	0.00225555	3.04818
H281DRAFT_05763	2521674747	flagellar basal-body rod protein FlgC	COG1558	N	6.43244e-05	0.00103705	3.05643
H281DRAFT_02424	2521671413	Phenylacetate-coenzyme A ligase PaaK, adenylate-forming domain family	COG1541	H	4.81271e-05	0.000775915	3.07352
H281DRAFT_02427	2521671416	Choline dehydrogenase	COG2303	E	8.41383e-07	1.35649e-05	3.12881
H281DRAFT_02430	2521671419	transketolase subunit A	COG3959	G	6.26984e-06	0.000101084	3.18935
H281DRAFT_02428	2521671417	hypothetical protein			1.61921e-06	2.61053e-05	3.37171

## Sheet: S1_MF376_B.d.-Root
Supplementary Data 1. Plant association genes for Paraburkholderia bryophila MF376 - B.d.-Root
P_values are calculated by linear model (Methods). P_value_adj_BH are a Benjaminy-Hochenberg FDR corrected P-values
Row	gene_ID	desc	cog	cog_letter	p_value	p_value_adj_BH	log2_FC
H281DRAFT_04845	2521673830	dolichol-phosphate mannosyltransferase	COG0463	M	2.0382e-05	0.000475202	-2.14255
H281DRAFT_06008	2521674991	RNA polymerase, sigma 70 subunit, RpoD	COG0568	K	4.86861e-09	1.1351e-07	-1.82989
H281DRAFT_03915	2521672901	UDPglucose 6-dehydrogenase	COG1004	M	9.09225e-06	0.000211983	-1.76014
H281DRAFT_02433	2521671422	dTDP-4-amino-4,6-dideoxygalactose transaminase	COG0399	M	5.84916e-05	0.00136371	-1.65596
H281DRAFT_04004	2521672990	(p)ppGpp synthetase I, SpoT/RelA	COG0317	TK	4.08522e-07	9.52457e-06	-1.6527
H281DRAFT_05747	2521674731	two-component system, chemotaxis family, response regulator CheB	COG2201	NT	0.000353297	0.00823702	-1.64232
H281DRAFT_00372	2521669364	transcriptional regulator, XRE family with shikimate kinase activity	COG0703	E	2.2203e-07	5.17658e-06	-1.57644
H281DRAFT_02530	2521671519	transcriptional regulator, IclR family	COG1414	K	5.21383e-05	0.00121559	-1.51951
H281DRAFT_02543	2521671532	GntR family transcriptional regulator	COG2188	K	0.00105809	0.024669	-1.50099
H281DRAFT_05786	2521674770	flagellar M-ring protein FliF	COG1766	NU	0.00197249	0.0459881	-1.49645
H281DRAFT_04391	2521673376	Glycosyltransferase involved in cell wall bisynthesis	COG0438	M	0.00122562	0.028575	-1.44969
H281DRAFT_04169	2521673155	outer membrane protein, multidrug efflux system	COG1538	MU	7.76197e-10	1.80968e-08	-1.43846
H281DRAFT_04837	2521673822	4-amino-4-deoxy-L-arabinose transferase and related glycosyltransferases of PMT family			9.94024e-08	2.31754e-06	-1.42378
H281DRAFT_00650	2521669641	transcriptional regulator, DeoR family	COG1349	KG	1.07507e-07	2.50651e-06	-1.41965
H281DRAFT_02795	2521671782	Predicted periplasmic or secreted lipoprotein			0.00133159	0.0310457	-1.36894
H281DRAFT_00113	2521669106	transcriptional regulator, LysR family	COG0583	K	2.05306e-05	0.000478666	-1.35659
H281DRAFT_05342	2521674327	drug resistance transporter, EmrB/QacA subfamily	COG2814	G	0.000325981	0.00760016	-1.31651
H281DRAFT_06050	2521675033	1,4-alpha-glucan branching enzyme	COG0296	G	1.52106e-14	3.54632e-13	-1.29965
H281DRAFT_01235	2521670226	DNA-binding protein H-NS			6.52096e-06	0.000152034	-1.28251
H281DRAFT_02255	2521671246	transcriptional regulator, XRE family			6.67647e-06	0.00015566	-1.25962
H281DRAFT_02434	2521671423	Predicted O-linked N-acetylglucosamine transferase, SPINDLY family	COG3914	O	0.000914004	0.0213098	-1.25959
H281DRAFT_01825	2521670816	Outer membrane protein (porin)	COG3203	M	6.8989e-05	0.00160846	-1.25103
H281DRAFT_06343	2521675326	transcriptional regulator, AsnC family	COG1522	K	9.75465e-06	0.000227427	-1.24006
H281DRAFT_06031	2521675014	transcriptional regulator, MarR family	COG1846	K	2.81058e-06	6.55279e-05	-1.23444
H281DRAFT_06273	2521675256	AmpD protein			0.00103212	0.0240636	-1.22579
H281DRAFT_06506	2521675489	NAD(P)-dependent dehydrogenase, short-chain alcohol dehydrogenase family	COG1028	IQR	0.000707695	0.0164997	-1.2205
H281DRAFT_04415	2521673400	phosphate uptake regulator, PhoU	COG0704	P	0.00138732	0.0323451	-1.21484
H281DRAFT_05158	2521674143	putative urate catabolism protein	COG0726	G	2.49493e-07	5.81685e-06	-1.19941
H281DRAFT_03072	2521672058	Signal transduction histidine kinase	COG0642	T	7.8806e-06	0.000183734	-1.18902
H281DRAFT_05469	2521674454	transcriptional regulator, IclR family	COG1414	K	0.00021665	0.00505114	-1.15288
H281DRAFT_04170	2521673156	multidrug efflux pump	COG0841	V	7.19242e-12	1.67689e-10	-1.15013
H281DRAFT_00777	2521669768	SOS-response transcriptional repressor, LexA	COG1974	KT	0.000932641	0.0217443	-1.14974
H281DRAFT_04171	2521673157	membrane fusion protein, multidrug efflux system	COG0845	M	2.39596e-09	5.58612e-08	-1.12709
H281DRAFT_01986	2521670977	cytochrome c oxidase assembly protein subunit 15	COG1612	O	3.7038e-05	0.000863532	-1.11237
H281DRAFT_04671	2521673656	S-adenosylmethionine:tRNA ribosyltransferase-isomerase	COG0809	J	0.000200398	0.00467222	-1.10578
H281DRAFT_06337	2521675320	Glycine/D-amino acid oxidase (deaminating)	COG0665	E	7.39209e-10	1.72344e-08	-1.09645
H281DRAFT_02595	2521671584	transcriptional regulator, GntR family	COG2188	K	0.000272749	0.00635907	-1.05449
H281DRAFT_02179	2521671170	two component transcriptional regulator, LuxR family	COG2197	TK	5.16639e-05	0.00120453	-1.02507
H281DRAFT_04847	2521673832	mannose-1-phosphate guanylyltransferase (GDP) (EC 2.7.7.22)/mannose-6-phosphate isomerase, type 2 (EC 5.3.1.8)	COG0836	M	3.81348e-07	8.89103e-06	-1.00135
H281DRAFT_04369	2521673354	Uncharacterized conserved protein YjbJ, UPF0337 family	COG3237	S	0.000302428	0.00705102	1.06294
H281DRAFT_04681	2521673666	glycolate oxidase iron-sulfur subunit	COG0247	C	2.72861e-12	6.36168e-11	1.06359
H281DRAFT_05618	2521674603	outer membrane protein	COG3047	M	6.40159e-06	0.000149251	1.26344
H281DRAFT_02007	2521670998	phosphoenolpyruvate--protein phosphotransferase	COG1080	G	1.0344e-13	2.41168e-12	1.31771
H281DRAFT_01633	2521670624	hypothetical protein			2.58436e-11	6.02536e-10	1.49647
H281DRAFT_01927	2521670918	RNA polymerase, sigma 54 subunit, RpoN/SigL	COG1508	K	1.6759e-09	3.9073e-08	1.59736
H281DRAFT_06056	2521675039	histidine kinase (EC 2.7.13.3)			1.25821e-15	2.93348e-14	1.73473
H281DRAFT_01632	2521670623	LuxR family transcriptional regulator, quorum-sensing transcription factor LasR	COG2771	K	6.49815e-18	1.51503e-16	2.09896
