# Supplementary material for: An effluent pump family distributed across plant commensal bacteria conditions host- and organ-specific glucosinolate detoxification
Source: Nat Commun. 2025 Jul 1;16:5699. doi: 10.1038/s41467-025-61266-3 (PMC12215611; doi:10.1038/s41467-025-61266-3)
Supplement: Supplementary file 3 — Dataset 2 [file 41467_2025_61266_MOESM3_ESM.xlsx]

## Sheet: S2_COG_MF376
Supplementary Data 2. COG categories enriched among plant association genes
P-values are calculated as a FDR corrected hyper gemometric tests
Letter	Category	Association	Organ	p_val
K	Transcription	Pos	B.d. Root	2.79341e-05
M	Cell wall/membrane/envelop biogenesis	Pos	B.d. Root	0.000133427
M	Cell wall/membrane/envelop biogenesis	Neg	A.t. Shoot	0.000868057
N	Cell motility	Neg	A.t. Shoot	0
U	Intracellular trafficking and secretion	Neg	A.t. Shoot	2.06319e-09
N	Cell motility	Neg	A.t. Root	0
U	Intracellular trafficking and secretion	Neg	A.t. Root	2.50568e-10
N	Cell motility	Neg	B.d. Shoot	0
U	Intracellular trafficking and secretion	Neg	B.d. Shoot	8.37379e-06
