# Supplementary material for: An effluent pump family distributed across plant commensal bacteria conditions host- and organ-specific glucosinolate detoxification
Source: Nat Commun. 2025 Jul 1;16:5699. doi: 10.1038/s41467-025-61266-3 (PMC12215611; doi:10.1038/s41467-025-61266-3)
Supplement: Supplementary file 4 — Dataset 3 [file 41467_2025_61266_MOESM4_ESM.xlsx]

## Sheet: S3_WCS417_A.t.-Shoot
Supplementary Data 3. Plant association genes for Pseudomonas simiae WCS417 - A.t.-Shoot
P_values are calculated by linear model (Methods). P_value_adj_BH are a Benjaminy-Hochenberg FDR corrected P-values
Row	gene_ID	desc	cog	cog_letter	p_value	p_value_adj_BH	log2_FC
PS417_08420	2586030335	Protein of unknown function (DUF3359)			0.000388402	0.00693635	-1.54277
PS417_14905	2586031600	C4-dicarboxylate transporter, DctQ subunit	COG3090	G	9.59786e-05	0.00171406	-1.54247
PS417_19945	2586032589	transcriptional regulator, MarR family	COG1846	K	4.94122e-05	0.000882438	-1.49115
PS417_13190	2586031272	multidrug efflux pump	COG0841	V	4.03691e-08	7.2094e-07	-1.27726
PS417_14395	2586031506	fe2+ zn2+ uptake regulation protein			0.000475332	0.00848882	-1.26234
PS417_02845	2586029237	iron complex transport system permease protein	COG0609	P	0.00139807	0.0249677	-1.22674
PS417_18740	2586032354	L-amino acid N-acyltransferase YncA	COG1247	M	0.00134164	0.0239599	-1.21403
PS417_14940	2586031607	transcriptional regulator, LysR family	COG0583	K	0.00158637	0.0283305	-1.20581
PS417_03340	2586029336	gluconate:H+ symporter, GntP family	COG2610	GE	0.000635991	0.011358	-1.20127
PS417_13195	2586031273	membrane fusion protein, multidrug efflux system	COG0845	M	0.000157811	0.0028183	-1.17648
PS417_02705	2586029209	urease accessory protein	COG0830	O	0.000696437	0.0124375	-1.16557
PS417_15770	2586031772	Pyridoxamine 5'-phosphate oxidase	COG0259	H	0.00234204	0.0418258	-1.16107
PS417_15560	2586031730	hypothetical protein			0.000488339	0.0087211	-1.1238
PS417_13375	2586031309	transcriptional regulator, LysR family	COG0583	K	1.20843e-07	2.15811e-06	-1.04198
PS417_07980	2586030249	Predicted nucleic-acid-binding protein, contains PIN domain	COG5611	R	0.000240608	0.00429696	-0.981056
PS417_26685	2586033914	putative transcriptional regulator	COG1678	K	0.000497861	0.00889116	-0.970847
PS417_16680	2586031949	Predicted arabinose efflux permease, MFS family	COG2814	G	0.000876378	0.015651	-0.968864
PS417_10335	2586030709	peroxiredoxin, Ohr subfamily	COG1764	O	0.00211841	0.0378322	-0.945118
PS417_14410	2586031509	NitT/TauT family transport system substrate-binding protein	COG0715	P	5.36866e-05	0.000958774	-0.928554
PS417_11100	2586030859	3-phenylpropionate/trans-cinnamate dioxygenase ferredoxin subunit	COG2146	PR	0.00275564	0.0492122	-0.911265
PS417_04435	2586029552	uracil phosphoribosyltransferase	COG0035		5.13852e-06	9.17673e-05	-0.90973
PS417_08625	2586030376	Uncharacterized membrane protein YqjE	COG5393	S	0.000827909	0.0147854	-0.777414
PS417_07120	2586030081	RNA polymerase, sigma-24 subunit, RpoE	COG1595	K	0.00097384	0.0173915	-0.770248
PS417_10585	2586030759	transcriptional regulator, XRE family with cupin sensor	COG1396	K	0.00199903	0.0357001	-0.761788
PS417_16500	2586031914	arginine-tRNA-protein transferase	COG2935	O	5.36345e-05	0.000957844	-0.760648
PS417_00275	2586028730	hypothetical protein			0.000296218	0.00529006	-0.708496
PS417_08830	2586030417	hypothetical protein	COG2354	S	0.000903048	0.0161273	-0.702057
PS417_05710	2586029805	hypothetical protein			0.00261168	0.0466413	-0.700907
PS417_25860	2586033751	acyl-phosphate glycerol-3-phosphate acyltransferase	COG0344	S	1.24913e-05	0.000223078	-0.643449
PS417_16290	2586031873	Fimbrial protein			0.000256648	0.00458341	-0.610955
PS417_16205	2586031857	hypothetical protein			0.000464063	0.00828757	-0.582694
PS417_15940	2586031805	Small-conductance mechanosensitive channel	COG0668	M	0.000244768	0.00437124	-0.57559
PS417_10165	2586030676	Proteasome lid subunit RPN8/RPN11, contains Jab1/MPN metalloenzyme (JAMM) motif	COG1310	R	3.84144e-05	0.000686032	-0.551932
PS417_15530	2586031724	ribonuclease T2	COG3719	J	0.00190621	0.0340425	-0.52016
PS417_15840	2586031786	PAS domain S-box-containing protein/diguanylate cyclase (GGDEF) domain-containing protein	COG2199	T	0.00151671	0.0270865	0.504544
PS417_00575	2586028790	DNA-binding transcriptional regulator, LysR family	COG0583	K	0.000960659	0.0171561	0.513357
PS417_08945	2586030440	molecular chaperone HtpG	COG0326	O	0.000483329	0.00863164	0.517462
PS417_26180	2586033813	sarcosine oxidase subunit alpha	COG0404	E	0.00134696	0.024055	0.526173
PS417_10030	2586030650	hypothetical protein			0.00159686	0.0285178	0.531196
PS417_06645	2586029988	ATP-dependent helicase HepA	COG0553	KL	0.0025109	0.0448414	0.545181
PS417_15455	2586031709	putative spermidine/putrescine transport system substrate-binding protein	COG1840	P	0.00161364	0.0288175	0.553453
PS417_18770	2586032360	protein of unknown function (DUF1852)			0.00181154	0.0323517	0.571632
PS417_17965	2586032201	DNA-binding transcriptional regulator, LysR family	COG0583	K	0.00232298	0.0414855	0.577373
PS417_20540	2586032704	ATP-binding cassette, subfamily B, multidrug efflux pump	COG1132	V	4.8414e-05	0.000864612	0.581346
PS417_26255	2586033828	Uncharacterized conserved protein YecT, DUF1311 family	COG3755	S	0.00110348	0.0197068	0.585335
PS417_01280	2586028927	LysM domain-containing protein			0.00260303	0.0464868	0.58572
PS417_23680	2586033323	AraC-type DNA-binding protein	COG2207	K	0.00142201	0.0253953	0.586568
PS417_23155	2586033219	type IV pilus assembly protein PilF	COG3063	NU	6.85381e-06	0.0001224	0.591653
PS417_14435	2586031514	DNA-binding transcriptional regulator, LysR family	COG0583	K	0.00229752	0.0410308	0.598561
PS417_05655	2586029795	DNA-(apurinic or apyrimidinic site) lyase /endonuclease III	COG0177	L	0.00106541	0.0190268	0.603366
PS417_01200	2586028913	PAP2 superfamily protein			0.000289173	0.00516425	0.609787
PS417_06525	2586029964	CubicO group peptidase, beta-lactamase class C family	COG1680	V	0.00111114	0.0198436	0.610304
PS417_01265	2586028924	oxidoreductase alpha (molybdopterin) subunit	COG0243	C	0.000119189	0.00212856	0.614521
PS417_25830	2586033745	putative serine protein kinase, PrkA	COG2766	T	0.000120185	0.00214635	0.618654
PS417_12530	2586031140	DNA-binding transcriptional regulator, LysR family	COG0583	K	0.000413434	0.00738341	0.622014
PS417_04675	2586029600	diguanylate cyclase (GGDEF) domain-containing protein	COG2199	T	3.84257e-05	0.000686234	0.627429
PS417_21580	2586032907	CheW protein	COG0835	NT	0.000186124	0.00332394	0.63097
PS417_03245	2586029317	beta-alanine--pyruvate transaminase	COG0161	H	0.000370239	0.006612	0.631867
PS417_12700	2586031174	multiple sugar transport system ATP-binding protein	COG3839	G	0.000352314	0.00629187	0.632749
PS417_15185	2586031655	3-oxoacyl-[acyl-carrier protein] reductase	COG1028	IQR	0.000250559	0.00447467	0.643474
PS417_01390	2586028949	extracellular protein	COG3868	S	0.000130676	0.0023337	0.644315
PS417_28350	2586034244	cyclopropane-fatty-acyl-phospholipid synthase	COG2230	M	0.00262979	0.0469647	0.651849
PS417_05085	2586029682	Sigma 54 modulation protein / S30EA ribosomal protein			0.000781931	0.0139643	0.653794
PS417_11660	2586030970	amidase	COG0388	R	0.000297299	0.00530937	0.663936
PS417_16070	2586031830	TonB-dependent receptor	COG1629	P	7.77598e-06	0.000138869	0.671297
PS417_01420	2586028955	Uncharacterized membrane protein	COG4267	S	5.02993e-06	8.9828e-05	0.672563
PS417_22815	2586033152	MFS transporter, PAT family, beta-lactamase induction signal transducer AmpG			0.000789526	0.0140999	0.688622
PS417_15025	2586031624	Predicted kinase, aminoglycoside phosphotransferase (APT) family	COG3173	R	6.76605e-05	0.00120833	0.693512
PS417_14505	2586031527	glycogen operon protein	COG1523	G	0.000613076	0.0109487	0.696677
PS417_08180	2586030289	Glycosyltransferase involved in cell wall bisynthesis	COG0438	M	2.51616e-05	0.000449354	0.699166
PS417_08165	2586030286	UDP-glucose 4-epimerase			0.000286544	0.00511731	0.699221
PS417_27445	2586034065	membrane protein DedA, SNARE-associated domain	COG0586	S	0.000231195	0.00412885	0.713822
PS417_13940	2586031418	aspartate racemase	COG1794	M	0.00151172	0.0269974	0.723286
PS417_14425	2586031512	uncharacterized peroxidase-related enzyme	COG2128	S	0.00133052	0.0237613	0.724569
PS417_11715	2586030980	Formylglycine-generating enzyme, required for sulfatase activity, contains SUMF1/FGE domain	COG1262	S	0.000955412	0.0170624	0.725955
PS417_19075	2586032419	lipopolysaccharide transport system ATP-binding protein	COG1134	GM	0.000784389	0.0140082	0.731777
PS417_14115	2586031452	molybdate transport system substrate-binding protein	COG0725	P	0.00234429	0.0418659	0.740708
PS417_01395	2586028950	Tetratricopeptide repeat-containing protein			7.12386e-09	1.27223e-07	0.74704
PS417_26000	2586033778	8-amino-7-oxononanoate synthase	COG0156	H	0.00246951	0.0441023	0.748419
PS417_15470	2586031712	carboxynorspermidine dehydrogenase	COG1748	E	0.00124306	0.0221995	0.756483
PS417_17865	2586032181	4-hydroxy-2-oxoheptanedioate aldolase	COG3836	G	0.00248519	0.0443823	0.757005
PS417_04275	2586029520	TIGR02099 family protein	COG3164	S	8.19435e-05	0.00146341	0.761252
PS417_04920	2586029649	DNA-binding transcriptional regulator, FadR family	COG2186	K	0.000234795	0.00419313	0.770584
PS417_26005	2586033779	biotin synthase	COG0502	H	0.00178589	0.0318937	0.777054
PS417_15475	2586031713	transcriptional regulator, IclR family	COG1414	K	0.000303074	0.00541252	0.780464
PS417_03910	2586029447	O-antigen ligase	COG3307	M	0.000115022	0.00205415	0.782957
PS417_19490	2586032499	Small-conductance mechanosensitive channel	COG0668	M	0.0010229	0.0182676	0.784037
PS417_15335	2586031685	type VI secretion system secreted protein Hcp	COG3157	S	2.94162e-05	0.000525336	0.822441
PS417_14985	2586031616	hypothetical protein	COG3313	R	0.000351589	0.00627893	0.823032
PS417_01795	2586029029	membrane glycosyltransferase	COG2943	M	0.000403098	0.00719881	0.837909
PS417_14755	2586031572	UV-damage endonuclease	COG4294	L	0.000814158	0.0145398	0.842829
PS417_03090	2586029286	tight adherence protein B	COG4965	U	4.55854e-05	0.000814097	0.847794
PS417_03070	2586029282	two component transcriptional regulator, LuxR family	COG2197	TK	0.000186551	0.00333155	0.848974
PS417_15085	2586031636	MoxR-like ATPase	COG0714	R	4.94937e-06	8.83894e-05	0.850307
PS417_18150	2586032236	two-component system, OmpR family, response regulator CpxR	COG0745	TK	5.84057e-05	0.00104305	0.850986
PS417_19020	2586032408	Regulator of RNase E activity RraA	COG0684	H	1.12105e-05	0.000200205	0.873696
PS417_21070	2586032808	aconitase /2-methylcitrate dehydratase (trans-methylaconitate-forming)	COG1048	C	0.000830892	0.0148387	0.879079
PS417_05455	2586029755	transcriptional regulator, LysR family	COG0583	K	0.00022577	0.00403197	0.888742
PS417_18590	2586032324	Methyltransferase domain-containing protein			0.000330328	0.00589923	0.892739
PS417_03065	2586029281	prepilin peptidase CpaA			5.54958e-05	0.000991083	0.897209
PS417_11535	2586030945	nicotinate phosphoribosyltransferase	COG1488	H	0.000559591	0.00999358	0.899411
PS417_07375	2586030130	ribonuclease D	COG0349	J	0.000357485	0.00638422	0.900027
PS417_11705	2586030978	putative ATP-binding cassette transporter	COG4615	QP	0.000392027	0.0070011	0.901723
PS417_03105	2586029289	pilus assembly protein CpaC	COG4964	U	0.00181869	0.0324795	0.906817
PS417_04755	2586029616	RND family efflux transporter, MFP subunit	COG1566	V	0.000140903	0.00251636	0.910442
PS417_17510	2586032113	PAS domain S-box-containing protein	COG0642	T	0.000837662	0.0149596	0.910875
PS417_14275	2586031484	polyphosphate kinase 2, PA0141 family	COG2326	S	0.00072338	0.0129186	0.915396
PS417_13140	2586031262	Glucose/arabinose dehydrogenase, beta-propeller fold	COG2133	G	9.00648e-05	0.00160844	0.919623
PS417_18205	2586032247	aldehyde dehydrogenase (NAD+)	COG1012	C	0.00119104	0.0212704	0.919832
PS417_06150	2586029890	23S rRNA m(1)G-745 methyltransferase			0.000459721	0.00821003	0.921563
PS417_22165	2586033023	LysR family transcriptional regulator, chromosome initiation inhibitor	COG0583	K	0.0013563	0.0242218	0.927295
PS417_08580	2586030367	His Kinase A (phospho-acceptor) domain-containing protein			2.83572e-05	0.000506424	0.930744
PS417_11075	2586030854	hydroxypyruvate isomerase	COG3622	G	0.00170557	0.0304593	0.942365
PS417_26540	2586033885	adenosylmethionine-8-amino-7-oxononanoate aminotransferase apoenzyme	COG0161	H	8.99709e-06	0.000160676	0.944643
PS417_17805	2586032169	SagB-type dehydrogenase domain-containing protein			0.000263339	0.00470289	0.950853
PS417_08205	2586030294	lipopolysaccharide O-acetyltransferase	COG0110	R	0.00134596	0.024037	0.9642
PS417_17545	2586032120	branched-chain alpha-keto acid dehydrogenase E1 component	COG1071	C	0.000171165	0.00305679	0.965283
PS417_01990	2586029068	DamX protein	COG3267	U	0.000261172	0.00466419	0.970976
PS417_17215	2586032055	peptidyl-prolyl cis-trans isomerase D	COG0760	O	0.00124282	0.0221952	0.97512
PS417_07710	2586030196	phospholipid-binding lipoprotein MlaA	COG2853	M	0.000334379	0.00597158	0.987473
PS417_12805	2586031195	1,4-alpha-glucan branching enzyme	COG0296	G	6.08843e-05	0.00108732	0.989502
PS417_01415	2586028954	Glycosyltransferase involved in cell wall bisynthesis	COG0438	M	3.54807e-08	6.3364e-07	1.01903
PS417_20720	2586032739	cytochrome c oxidase cbb3-type subunit 1	COG3278	O	0.0014658	0.0261774	1.01938
PS417_24765	2586033538	TIGR00659 family protein	COG1346	M	0.00229164	0.0409257	1.0224
PS417_12585	2586031151	multidrug efflux pump	COG0841	V	1.21947e-07	2.17782e-06	1.02568
PS417_15975	2586031812	glutamate carboxypeptidase	COG0624	E	0.00169243	0.0302247	1.03093
PS417_16100	2586031836	hypothetical protein	COG3224	S	0.000178789	0.00319295	1.03796
PS417_03675	2586029401	Uncharacterized conserved protein YbgA, DUF1722 family	COG3272	S	5.5285e-05	0.000987319	1.03995
PS417_03085	2586029285	tight adherence protein C	COG2064	NU	3.43371e-05	0.000613216	1.04084
PS417_16160	2586031848	sulfonate transport system substrate-binding protein	COG0715	P	0.00185363	0.0331035	1.07146
PS417_15480	2586031714	polar amino acid transport system substrate-binding protein	COG0834	ET	0.0024717	0.0441414	1.08057
PS417_03110	2586029290	pilus assembly protein CpaB	COG3745	U	8.4232e-05	0.00150428	1.0821
PS417_08170	2586030287	UDP-2-acetamido-2,6-beta-L-arabino-hexul-4-ose reductase	COG0451	MG	9.01973e-05	0.00161081	1.08532
PS417_05695	2586029803	Peptidase S24-like			8.07776e-05	0.00144258	1.09521
PS417_04740	2586029613	efflux transporter, outer membrane factor (OMF) lipoprotein, NodT family	COG1538	MU	1.7357e-05	0.000309974	1.09861
PS417_25390	2586033657	Predicted arabinose efflux permease, MFS family	COG2814	G	0.000796144	0.0142181	1.09986
PS417_03895	2586029444	leader peptidase (prepilin peptidase) / N-methyltransferase	COG1989	NOU	1.39074e-05	0.000248368	1.0999
PS417_03095	2586029287	pilus assembly protein CpaF	COG4962	U	0.000634542	0.0113321	1.10213
PS417_08195	2586030292	Glycosyl transferase family 8			3.30614e-05	0.000590435	1.1029
PS417_04425	2586029550	histidinol-phosphate aminotransferase	COG0079		0.000146783	0.00262136	1.10559
PS417_03115	2586029291	pilus assembly protein Flp/PilA	COG3847	U	0.000434013	0.00775091	1.10766
PS417_13425	2586031319	hypothetical protein	COG3450	R	0.000932567	0.0166544	1.11829
PS417_15170	2586031652	long-chain acyl-CoA synthetase	COG0318	IQ	1.2859e-06	2.29646e-05	1.13308
PS417_03050	2586029278	Uncharacterized membrane protein	COG4655	S	3.47978e-07	6.21445e-06	1.1434
PS417_20645	2586032724	membrane protein			7.03493e-05	0.00125635	1.14874
PS417_04080	2586029481	dipeptide transport system substrate-binding protein	COG0747	E	0.00222937	0.0398137	1.18869
PS417_07615	2586030177	transcriptional regulator, TetR family	COG1309	K	0.000165658	0.00295844	1.19115
PS417_23390	2586033265	cytochrome o ubiquinol oxidase subunit 2	COG1622	C	8.37586e-06	0.000149582	1.19697
PS417_04745	2586029614	Uncharacterized membrane protein YccC	COG1289	S	1.75914e-05	0.00031416	1.23369
PS417_08200	2586030293	rhamnosyltransferase			0.00205839	0.0367603	1.23769
PS417_14920	2586031603	itaconate CoA-transferase	COG1804	C	9.88514e-06	0.000176536	1.24888
PS417_17240	2586032060	trigger factor	COG0544	O	0.000553784	0.00988987	1.25735
PS417_20650	2586032725	hypothetical protein			3.6433e-05	0.000650646	1.25872
PS417_17515	2586032114	Uncharacterized conserved protein, contains FIST_N domain	COG3287	S	3.71658e-07	6.63733e-06	1.26212
PS417_11830	2586031003	membrane protein			9.85496e-05	0.00175997	1.27045
PS417_28265	2586034227	Pyridoxal kinase	COG2240	H	0.00135988	0.0242857	1.27124
PS417_08245	2586030302	CDP-4-dehydro-6-deoxyglucose reductase	COG0543	HC	0.000132382	0.00236418	1.27954
PS417_07455	2586030146	glutamine amidotransferase	COG0121	R	5.86618e-05	0.00104762	1.29237
PS417_03925	2586029450	nicotinate-nucleotide pyrophosphorylase [carboxylating]	COG0157	H	1.65378e-05	0.000295344	1.29429
PS417_02575	2586029183	membrane protein			0.000748467	0.0133667	1.29597
PS417_21560	2586032903	flagellar basal-body rod modification protein FlgD	COG1843	N	0.000266262	0.0047551	1.32731
PS417_19790	2586032558	flagellum-specific ATP synthase	COG1157	NU	0.00171318	0.0305953	1.33183
PS417_09695	2586030586	haloacid dehalogenase superfamily, subfamily IA, variant 3 with third motif having DD or ED	COG0637	R	0.00127031	0.0226861	1.33189
PS417_20100	2586032618	Methyltransferase domain-containing protein			0.000309346	0.00552453	1.35252
PS417_24710	2586033527	rare lipoprotein A	COG0797	M	2.22629e-05	0.000397587	1.36082
PS417_08190	2586030291	NDP-sugar epimerase, includes UDP-GlcNAc-inverting 4,6-dehydratase FlaA1 and capsular polysaccharide biosynthesis protein EpsC	COG1086	MG	7.84402e-05	0.00140084	1.39421
PS417_24605	2586033506	thiamine-phosphate pyrophosphorylase	COG0352	H	4.63175e-05	0.000827171	1.40811
PS417_20090	2586032616	dTDP-4-amino-4,6-dideoxygalactose transaminase	COG0399	M	0.000119958	0.0021423	1.46397
PS417_10720	2586030785	two component transcriptional regulator, LuxR family	COG2197	TK	0.000505642	0.00903012	1.46797
PS417_16370	2586031888	two-component system, NarL family, sensor histidine kinase BarA	COG0642	T	0.00014104	0.00251879	1.47381
PS417_15220	2586031662	alkane 1-monooxygenase			6.77178e-09	1.20935e-07	1.47489
PS417_19850	2586032570	flagellin	COG1344	N	0.000697744	0.0124608	1.48789
PS417_15205	2586031659	long-chain fatty acid transport protein	COG2067	I	6.78796e-07	1.21224e-05	1.50823
PS417_13075	2586031249	Predicted DNA-binding protein, MmcQ/YjbR family	COG2315	S	2.17953e-06	3.89237e-05	1.51377
PS417_18025	2586032212	Cytochrome c			5.80004e-05	0.00103581	1.517
PS417_08230	2586030299	CDP-6-deoxy-D-xylo-4-hexulose-3-dehydrase	COG0399	M	6.9728e-05	0.00124525	1.55801
PS417_20095	2586032617	ATP-grasp domain-containing protein			6.24424e-06	0.000111514	1.56512
PS417_19710	2586032542	flagellar biosynthesis protein FlhA	COG1298	NU	0.00113217	0.020219	1.56937
PS417_21555	2586032902	flagellar hook protein FlgE	COG1749	N	0.00265332	0.047385	1.57245
PS417_21565	2586032904	flagellar basal-body rod protein FlgC	COG1558	N	0.0021528	0.0384462	1.59573
PS417_20620	2586032719	Glycosyltransferase, GT2 family	COG1216	R	0.00010012	0.00178801	1.62878
PS417_19840	2586032568	flagellar hook-associated protein 2	COG1345	N	0.000419243	0.00748714	1.67054
PS417_20610	2586032718	hypothetical protein			0.000679233	0.0121302	1.6745
PS417_19695	2586032539	RNA polymerase, sigma 28 subunit, SigD/FliA/WhiG	COG1191	K	0.00127343	0.0227418	1.68581
PS417_08235	2586030300	CDP-glucose 4,6-dehydratase	COG0451	MG	4.57222e-06	8.1654e-05	1.71356
PS417_21585	2586032908	flagella basal body P-ring formation protein FlgA	COG1261	NO	0.00212955	0.038031	1.73193
PS417_21595	2586032910	flagella synthesis protein FlgN	COG3418	NUO	0.00145756	0.0260302	1.74403
PS417_19860	2586032572	flagellar hook-associated protein 3 FlgL	COG1344	N	0.000117625	0.00210063	1.7538
PS417_19865	2586032573	flagellar hook-associated protein 1 FlgK	COG1256	N	0.000295358	0.00527472	1.7791
PS417_19880	2586032576	flagellar L-ring protein precursor FlgH	COG2063	N	0.000721038	0.0128768	1.78484
PS417_19830	2586032566	flagellar assembly protein FliT			0.000107647	0.00192243	1.98596
PS417_19655	2586032531	purine-binding chemotaxis protein CheW	COG0835	NT	1.23029e-07	2.19713e-06	2.08804
PS417_19660	2586032532	chromosome partitioning protein	COG1192	D	6.34205e-05	0.00113261	2.10077
PS417_19680	2586032536	two-component system, chemotaxis family, sensor kinase CheA	COG0643	NT	0.000108835	0.00194365	2.10704
PS417_20105	2586032619	Glycosyltransferase, GT2 family	COG1216	R	4.91851e-07	8.78382e-06	2.22603
PS417_19825	2586032565	sigma-54 specific transcriptional regulator, flagellar regulatory protein A	COG2204	T	0.000439209	0.00784371	2.236
PS417_19765	2586032553	flagellar hook-length control protein FliK	COG3144	N	0.000694711	0.0124066	2.32191
PS417_08185	2586030290	Fuc2NAc and GlcNAc transferase	COG0472	M	7.21309e-09	1.28816e-07	2.41633
PS417_03670	2586029400	DNA-binding transcriptional regulator, MerR family	COG0789	K	3.75382e-06	6.70385e-05	2.49147
PS417_21125	2586032819	phosphoadenylylsulfate reductase (thioredoxin)	COG0175	EH	1.05397e-06	1.88225e-05	2.84051
PS417_19650	2586032530	CheW protein	COG0835	NT	3.33057e-07	5.94797e-06	3.02112
PS417_21575	2586032906	MCP methyltransferase, CheR-type	COG1352	NT	1.11964e-11	1.99954e-10	4.06036
PS417_19690	2586032538	two-component system, chemotaxis family, response regulator CheY			2.70107e-10	4.82376e-09	4.41619

## Sheet: S3_WCS417_A.t.-Root
Supplementary Data 3. Plant association genes for Pseudomonas simiae WCS417 - A.t.-Root
P_values are calculated by linear model (Methods). P_value_adj_BH are a Benjaminy-Hochenberg FDR corrected P-values
Row	gene_ID	desc	cog	cog_letter	p_value	p_value_adj_BH	log2_FC
PS417_11320	2586030903	hypothetical protein			0.000275592	0.00515425	-1.60176
PS417_10865	2586030813	Ribosomal protein S18 acetylase RimI	COG0456	R	0.000414969	0.00776095	-1.56209
PS417_27300	2586034037	cell division protein ZapA	COG3027	S	0.00153308	0.0286723	-1.54226
PS417_01145	2586028902	taurine transport system ATP-binding protein	COG4525	P	0.00222678	0.0416463	-1.48102
PS417_17650	2586032139	alpha/beta hydrolase fold			0.000984912	0.0184203	-1.39737
PS417_24115	2586033410	hypothetical protein			0.000575392	0.0107613	-1.37425
PS417_19325	2586032467	hypothetical protein			0.000270535	0.00505968	-1.33716
PS417_07945	2586030242	hypothetical protein			0.000152324	0.00284884	-1.29745
PS417_08150	2586030283	hypothetical protein			0.00229526	0.0429271	-1.29425
PS417_19515	2586032504	Signal transduction histidine kinase	COG0642	T	0.00113461	0.02122	-1.19372
PS417_02255	2586029120	Lipopolysaccharide kinase (Kdo/WaaP) family protein			0.0013052	0.0244105	-1.11558
PS417_14325	2586031494	Transcriptional regulator GlxA family, contains an amidase domain and an AraC-type DNA-binding HTH domain	COG4977	K	0.00119638	0.0223753	-1.06897
PS417_11360	2586030911	protein TonB, links inner and outer membranes	COG0810	M	0.000731863	0.0136877	-1.06851
PS417_03000	2586029268	translation initiation factor 1 (eIF-1/SUI1)	COG0023		0.000460154	0.00860602	-1.04623
PS417_27105	2586033998	putrescine transport system permease protein	COG1177	E	5.62925e-06	0.000105281	-1.03798
PS417_15655	2586031749	Phospholipase_D-nuclease N-terminal			0.000272827	0.00510254	-1.00121
PS417_05500	2586029764	Haloacid Dehalogenase superfamily, subfamily IB, phosphoserine phosphatase-like/2,3-diketo-5-methylthio-1-phosphopentane phosphatase	COG4359	E	0.00116098	0.0217131	-0.98497
PS417_20365	2586032669	Helix-turn-helix			0.000444278	0.0083091	-0.955105
PS417_14875	2586031594	Polyisoprenoid-binding protein YceI	COG2353	S	0.00145351	0.0271843	-0.935206
PS417_04435	2586029552	uracil phosphoribosyltransferase	COG0035		1.00228e-05	0.000187451	-0.901805
PS417_00985	2586028871	MFS transporter, CP family, cyanate transporter	COG2807	P	0.00136594	0.0255466	-0.881261
PS417_14530	2586031532	N-acetylglucosaminyl deacetylase, LmbE family	COG2120	S	0.000455118	0.00851185	-0.879393
PS417_15635	2586031745	Uncharacterized conserved protein YecE, DUF72 family	COG1801	S	0.000282238	0.00527856	-0.847886
PS417_09340	2586030518	putative spermidine/putrescine transport system ATP-binding protein	COG3842	E	0.00170284	0.0318474	-0.800734
PS417_27115	2586034000	putrescine transport system ATP-binding protein	COG3842	E	5.09845e-07	9.53537e-06	-0.783114
PS417_01045	2586028882	RND family efflux transporter, MFP subunit	COG0845	M	0.000110872	0.00207358	-0.774067
PS417_02350	2586029138	outer membrane protein	COG1538	MU	4.98041e-05	0.00093146	-0.754199
PS417_01050	2586028883	Multidrug efflux pump subunit AcrB	COG0841	V	3.17449e-12	5.93709e-11	-0.730998
PS417_13635	2586031358	ribose transport system ATP-binding protein	COG1129	G	0.00160561	0.0300289	-0.70159
PS417_07120	2586030081	RNA polymerase, sigma-24 subunit, RpoE	COG1595	K	0.00142181	0.0265915	-0.691813
PS417_24230	2586033433	Predicted ATP-dependent protease	COG1067	O	1.61542e-05	0.000302124	-0.688455
PS417_03005	2586029269	arginine decarboxylase	COG1166	E	2.86973e-06	5.36711e-05	-0.683646
PS417_27225	2586034022	SPFH domain, Band 7 family protein	COG0330	O	0.0011335	0.0211992	-0.675759
PS417_06615	2586029982	L-leucine-binding protein /L-isoleucine-binding protein /L-valine-binding protein	COG0683	E	0.00185911	0.03477	-0.663499
PS417_25395	2586033658	Excinuclease ABC subunit A	COG0178	L	1.1469e-10	2.14499e-09	-0.657284
PS417_20915	2586032777	hypothetical protein	COG3171	S	0.000450946	0.00843382	-0.642257
PS417_09770	2586030600	Fucose permease	COG0738	G	0.000595896	0.0111448	-0.622602
PS417_05320	2586029728	Pilin (type 1 fimbria component protein)	COG3539	NU	0.000845799	0.0158185	-0.591501
PS417_15275	2586031673	type VI secretion system protein ImpJ	COG3522	S	0.000309987	0.00579753	-0.589961
PS417_18685	2586032343	Excinuclease ABC subunit B	COG0556	L	2.50641e-07	4.68762e-06	-0.554985
PS417_14680	2586031559	DNA-binding transcriptional regulator, LysR family	COG0583	K	0.00090213	0.0168721	-0.537168
PS417_27480	2586034072	ATP-binding cassette, subfamily F, member 3	COG0488	R	0.00112565	0.0210525	-0.515119
PS417_16765	2586031966	Multidrug resistance efflux pump	COG1566	V	0.000591465	0.0110619	-0.505308
PS417_25860	2586033751	acyl-phosphate glycerol-3-phosphate acyltransferase	COG0344	S	0.000417333	0.00780518	-0.503476
PS417_05220	2586029709	tRNA (mo5U34)-methyltransferase			0.00186145	0.0348137	-0.50043
PS417_14930	2586031605	acyl-CoA dehydrogenase	COG1960	I	0.00105826	0.0197921	0.501736
PS417_27240	2586034025	Opacity protein	COG3637	M	1.12473e-06	2.10352e-05	0.520536
PS417_05495	2586029763	Outer membrane scaffolding protein for murein synthesis, MipA/OmpV family	COG3713	M	0.000392157	0.00733432	0.527466
PS417_27395	2586034055	polar amino acid transport system permease protein	COG0765	E	0.00136284	0.0254885	0.529393
PS417_24885	2586033560	DNA-binding transcriptional regulator, XRE-family HTH domain	COG1476	K	0.00110085	0.0205887	0.533534
PS417_08180	2586030289	Glycosyltransferase involved in cell wall bisynthesis	COG0438	M	7.10572e-05	0.00132895	0.541072
PS417_16700	2586031953	hypothetical protein	COG3220	S	6.04855e-05	0.00113123	0.548419
PS417_12310	2586031097	methionine synthase (B12-dependent)	COG1410	E	0.00128931	0.0241132	0.562395
PS417_09410	2586030532	3-isopropylmalate/(R)-2-methylmalate dehydratase large subunit	COG0065		0.000947574	0.017722	0.568542
PS417_13160	2586031266	iron uptake system component EfeO			0.00232723	0.0435249	0.568857
PS417_03105	2586029289	pilus assembly protein CpaC	COG4964	U	0.00114658	0.0214438	0.569524
PS417_08165	2586030286	UDP-glucose 4-epimerase			0.000349037	0.00652786	0.571321
PS417_15260	2586031670	serine/threonine protein phosphatase Stp1	COG0631	T	0.00094318	0.0176398	0.573133
PS417_08990	2586030449	ABC transporter substrate binding protein			0.000292929	0.0054785	0.588417
PS417_15085	2586031636	MoxR-like ATPase	COG0714	R	0.00066461	0.0124299	0.596513
PS417_25775	2586033734	Protein of unknown function (DUF3530)			0.00149499	0.0279601	0.606429
PS417_03085	2586029285	tight adherence protein C	COG2064	NU	0.00116848	0.0218535	0.608746
PS417_01390	2586028949	extracellular protein	COG3868	S	0.00037527	0.00701849	0.609473
PS417_03675	2586029401	Uncharacterized conserved protein YbgA, DUF1722 family	COG3272	S	0.000372375	0.00696434	0.61166
PS417_12125	2586031061	D-serine deaminase, pyridoxal phosphate-dependent	COG3616	E	0.00136002	0.0254358	0.612907
PS417_18970	2586032399	Protein of unknown function (DUF2569)			1.75374e-07	3.27993e-06	0.614562
PS417_00575	2586028790	DNA-binding transcriptional regulator, LysR family	COG0583	K	4.26975e-05	0.00079855	0.616097
PS417_22310	2586033052	CoA-transferase family III			0.000310286	0.00580313	0.617779
PS417_26005	2586033779	biotin synthase	COG0502	H	0.000400579	0.00749183	0.620371
PS417_28250	2586034224	SMI1-KNR4 cell-wall			9.86623e-06	0.000184523	0.623997
PS417_03090	2586029286	tight adherence protein B	COG4965	U	0.000665943	0.0124548	0.625342
PS417_25930	2586033765	pyrroloquinoline-quinone synthase	COG5424	H	0.000270486	0.00505877	0.634323
PS417_01015	2586028876	amino acid ABC transporter membrane protein 1, PAAT family	COG0765	E	2.67638e-05	0.00050055	0.639179
PS417_03050	2586029278	Uncharacterized membrane protein	COG4655	S	2.49886e-06	4.67349e-05	0.643393
PS417_16070	2586031830	TonB-dependent receptor	COG1629	P	0.000269265	0.00503594	0.649023
PS417_04270	2586029519	RNAse G	COG1530	J	0.000562794	0.0105257	0.650402
PS417_00990	2586028872	DNA-binding transcriptional regulator, LysR family	COG0583	K	0.00222393	0.0415931	0.654904
PS417_01895	2586029049	polyhydroxyalkanoate synthase	COG3243	I	7.28009e-09	1.36156e-07	0.671746
PS417_07375	2586030130	ribonuclease D	COG0349	J	6.81468e-05	0.00127452	0.672345
PS417_17690	2586032147	aspartyl-tRNA(Asn)/glutamyl-tRNA(Gln) amidotransferase subunit A	COG0154	J	0.00237197	0.0443618	0.675947
PS417_05070	2586029679	serine transporter	COG0814	E	1.36406e-05	0.000255113	0.675968
PS417_03095	2586029287	pilus assembly protein CpaF	COG4962	U	5.09332e-05	0.000952577	0.677573
PS417_19560	2586032513	ABC-type amino acid transport substrate-binding protein	COG0834	ET	1.2146e-05	0.000227161	0.678055
PS417_03895	2586029444	leader peptidase (prepilin peptidase) / N-methyltransferase	COG1989	NOU	0.00112406	0.0210227	0.678634
PS417_10085	2586030661	phage putative head morphogenesis protein, SPP1 gp7 family			4.58556e-06	8.57615e-05	0.679657
PS417_15715	2586031761	respiratory nitrate reductase beta subunit	COG1140	C	0.000759142	0.0141979	0.685285
PS417_10540	2586030750	NAD-dependent protein deacetylase, SIR2 family	COG0846	K	0.00161003	0.0301116	0.686558
PS417_01790	2586029028	glucans biosynthesis protein	COG3131	P	0.000913077	0.0170768	0.691633
PS417_03070	2586029282	two component transcriptional regulator, LuxR family	COG2197	TK	1.31049e-05	0.000245094	0.69741
PS417_01420	2586028955	Uncharacterized membrane protein	COG4267	S	8.00681e-08	1.49747e-06	0.701797
PS417_24275	2586033442	PAS domain S-box-containing protein/diguanylate cyclase (GGDEF) domain-containing protein			5.49151e-05	0.00102705	0.703228
PS417_04920	2586029649	DNA-binding transcriptional regulator, FadR family	COG2186	K	0.000614137	0.0114859	0.704872
PS417_06645	2586029988	ATP-dependent helicase HepA	COG0553	KL	7.25298e-05	0.00135649	0.70686
PS417_03065	2586029281	prepilin peptidase CpaA			7.60013e-05	0.00142142	0.710425
PS417_14505	2586031527	glycogen operon protein	COG1523	G	0.00018014	0.00336907	0.71867
PS417_25105	2586033601	hypothetical protein			5.7291e-06	0.000107148	0.720136
PS417_28015	2586034178	Rubredoxin	COG1773	C	0.000914355	0.0171007	0.721353
PS417_01415	2586028954	Glycosyltransferase involved in cell wall bisynthesis	COG0438	M	5.74104e-06	0.000107372	0.734684
PS417_00325	2586028740	Cytochrome oxidase assembly protein ShyY1	COG3346	S	0.00186316	0.0348458	0.759512
PS417_22165	2586033023	LysR family transcriptional regulator, chromosome initiation inhibitor	COG0583	K	0.00258972	0.0484343	0.765493
PS417_15935	2586031804	DNA-binding transcriptional regulator, IscR family	COG1959	K	0.0022462	0.0420095	0.778182
PS417_12805	2586031195	1,4-alpha-glucan branching enzyme	COG0296	G	2.79165e-05	0.000522109	0.780709
PS417_28010	2586034177	rubredoxin-NAD+ reductase			0.000397091	0.0074266	0.792439
PS417_23390	2586033265	cytochrome o ubiquinol oxidase subunit 2	COG1622	C	0.000288164	0.00538939	0.805293
PS417_12550	2586031144	methyl-accepting chemotaxis protein	COG0840	NT	3.43791e-05	0.000642975	0.806096
PS417_05595	2586029783	ornithine carbamoyltransferase	COG0078		0.00252547	0.0472325	0.806306
PS417_04275	2586029520	TIGR02099 family protein	COG3164	S	8.59255e-08	1.60702e-06	0.813681
PS417_01395	2586028950	Tetratricopeptide repeat-containing protein			1.12018e-10	2.09502e-09	0.830624
PS417_03925	2586029450	nicotinate-nucleotide pyrophosphorylase [carboxylating]	COG0157	H	0.00119679	0.022383	0.831294
PS417_15170	2586031652	long-chain acyl-CoA synthetase	COG0318	IQ	9.45224e-06	0.00017678	0.834899
PS417_04745	2586029614	Uncharacterized membrane protein YccC	COG1289	S	0.00108554	0.0203023	0.835111
PS417_27610	2586034097	secondary thiamine-phosphate synthase enzyme	COG0432	S	2.43393e-05	0.000455206	0.841072
PS417_15995	2586031816	serralysin			0.000299686	0.00560487	0.84116
PS417_18205	2586032247	aldehyde dehydrogenase (NAD+)	COG1012	C	0.00129732	0.0242631	0.843603
PS417_17015	2586032016	isovaleryl-CoA dehydrogenase	COG1960	I	2.70342e-05	0.000505608	0.854454
PS417_17805	2586032169	SagB-type dehydrogenase domain-containing protein			0.000461287	0.00862722	0.855742
PS417_13140	2586031262	Glucose/arabinose dehydrogenase, beta-propeller fold	COG2133	G	0.000323843	0.00605668	0.887006
PS417_07710	2586030196	phospholipid-binding lipoprotein MlaA	COG2853	M	0.000282977	0.00529237	0.891906
PS417_03670	2586029400	DNA-binding transcriptional regulator, MerR family	COG0789	K	0.000287152	0.00537046	0.894869
PS417_12840	2586031202	transcriptional regulator, TetR family	COG1309	K	0.00158314	0.0296087	0.901894
PS417_01410	2586028953	transporter			2.59658e-09	4.85626e-08	0.902328
PS417_04440	2586029553	hypoxanthine phosphoribosyltransferase	COG0634	F	0.000491099	0.00918477	0.904771
PS417_02435	2586029155	chemotaxis protein MotA	COG1291	N	0.00177826	0.033258	0.910689
PS417_14425	2586031512	uncharacterized peroxidase-related enzyme	COG2128	S	4.87462e-05	0.000911676	0.914042
PS417_16990	2586032011	acyl-CoA dehydrogenase	COG1960	I	0.000258662	0.00483762	0.93579
PS417_05635	2586029791	OmpA family protein			1.37841e-05	0.000257797	0.950946
PS417_01585	2586028988	polar amino acid transport system substrate-binding protein	COG0834	ET	0.00159991	0.0299223	0.95595
PS417_18000	2586032207	hypothetical protein			0.000687251	0.0128533	0.970302
PS417_07455	2586030146	glutamine amidotransferase	COG0121	R	0.00040678	0.00760781	1.00496
PS417_11830	2586031003	membrane protein			0.00130263	0.0243624	1.01629
PS417_14920	2586031603	itaconate CoA-transferase	COG1804	C	5.48997e-06	0.000102676	1.03037
PS417_21560	2586032903	flagellar basal-body rod modification protein FlgD	COG1843	N	0.001207	0.022574	1.03383
PS417_17240	2586032060	trigger factor	COG0544	O	0.000993042	0.0185724	1.048
PS417_15220	2586031662	alkane 1-monooxygenase			3.3508e-06	6.26684e-05	1.05454
PS417_24710	2586033527	rare lipoprotein A	COG0797	M	0.000213275	0.00398877	1.05803
PS417_01795	2586029029	membrane glycosyltransferase	COG2943	M	2.91362e-06	5.4492e-05	1.06445
PS417_13940	2586031418	aspartate racemase	COG1794	M	1.0498e-08	1.96338e-07	1.10756
PS417_16270	2586031870	hypothetical protein			3.48263e-06	6.51338e-05	1.12038
PS417_14285	2586031486	Putative hemolysin	COG3176	R	3.78751e-09	7.0836e-08	1.18732
PS417_04390	2586029543	phospholipid transport system substrate-binding protein	COG2854	Q	0.00165432	0.0309399	1.19455
PS417_20620	2586032719	Glycosyltransferase, GT2 family	COG1216	R	0.00253449	0.0474013	1.22618
PS417_19020	2586032408	Regulator of RNase E activity RraA	COG0684	H	4.89965e-06	9.16356e-05	1.26393
PS417_15205	2586031659	long-chain fatty acid transport protein	COG2067	I	6.65321e-06	0.000124432	1.30706
PS417_20090	2586032616	dTDP-4-amino-4,6-dideoxygalactose transaminase	COG0399	M	0.000367474	0.00687268	1.30772
PS417_22610	2586033111	PilZ domain-containing protein			2.80173e-09	5.23993e-08	1.31349
PS417_20100	2586032618	Methyltransferase domain-containing protein			0.000167665	0.00313575	1.31351
PS417_19655	2586032531	purine-binding chemotaxis protein CheW	COG0835	NT	0.00266914	0.0499196	1.34423
PS417_18025	2586032212	Cytochrome c			0.000802318	0.0150054	1.35522
PS417_20095	2586032617	ATP-grasp domain-containing protein			2.46476e-05	0.000460972	1.35658
PS417_06365	2586029933	RNA polymerase, sigma 38 subunit, RpoS	COG0568	K	4.70949e-07	8.80792e-06	1.36581
PS417_03725	2586029411	1-acyl-sn-glycerol-3-phosphate acyltransferases	COG0204	I	2.47712e-07	4.63282e-06	1.41796
PS417_16825	2586031978	EamA-like transporter family protein			5.6839e-07	1.06303e-05	1.52937
PS417_26775	2586033932	thiazole-phosphate synthase	COG2022	H	2.73729e-05	0.000511942	1.54498
PS417_07615	2586030177	transcriptional regulator, TetR family	COG1309	K	1.67518e-06	3.133e-05	1.54671
PS417_19870	2586032574	flagellar protein FlgJ	COG1705	NU	0.000657391	0.0122949	1.54792
PS417_19850	2586032570	flagellin	COG1344	N	0.00162483	0.0303885	1.67686
PS417_06970	2586030051	DNA-binding transcriptional regulator, LysR family	COG0583	K	4.08264e-09	7.63555e-08	1.84681
PS417_19710	2586032542	flagellar biosynthesis protein FlhA	COG1298	NU	0.00257188	0.0481006	1.87996
PS417_19840	2586032568	flagellar hook-associated protein 2	COG1345	N	0.00102833	0.0192323	1.89837
PS417_19865	2586032573	flagellar hook-associated protein 1 FlgK	COG1256	N	0.00209886	0.0392539	1.9039
PS417_19660	2586032532	chromosome partitioning protein	COG1192	D	0.000201867	0.00377542	1.95271
PS417_19830	2586032566	flagellar assembly protein FliT			0.00128819	0.0240925	1.9532
PS417_19860	2586032572	flagellar hook-associated protein 3 FlgL	COG1344	N	0.000430689	0.00805495	1.95507
PS417_20105	2586032619	Glycosyltransferase, GT2 family	COG1216	R	7.08091e-06	0.000132431	1.97265
PS417_19880	2586032576	flagellar L-ring protein precursor FlgH	COG2063	N	0.00139633	0.0261149	1.98601
PS417_19650	2586032530	CheW protein	COG0835	NT	0.000391765	0.00732698	2.26193
PS417_16160	2586031848	sulfonate transport system substrate-binding protein	COG0715	P	2.33121e-11	4.35994e-10	2.28495
PS417_08235	2586030300	CDP-glucose 4,6-dehydratase	COG0451	MG	2.02925e-07	3.79521e-06	2.40254
PS417_19825	2586032565	sigma-54 specific transcriptional regulator, flagellar regulatory protein A	COG2204	T	0.00108222	0.0202402	2.49387
PS417_21575	2586032906	MCP methyltransferase, CheR-type	COG1352	NT	1.45906e-06	2.7288e-05	2.8296
PS417_28265	2586034227	Pyridoxal kinase	COG2240	H	4.4676e-11	8.35553e-10	2.83777
PS417_19690	2586032538	two-component system, chemotaxis family, response regulator CheY			5.98885e-06	0.000112007	3.17359
PS417_10720	2586030785	two component transcriptional regulator, LuxR family	COG2197	TK	1.25082e-13	2.33935e-12	3.26478
PS417_16370	2586031888	two-component system, NarL family, sensor histidine kinase BarA	COG0642	T	1.56857e-14	2.93362e-13	3.39036

## Sheet: S3_WCS417_B.d.-Shoot
Supplementary Data 3. Plant association genes for Pseudomonas simiae WCS417 - B.d.-Shoot
P_values are calculated by linear model (Methods). P_value_adj_BH are a Benjaminy-Hochenberg FDR corrected P-values
Row	gene_ID	desc	cog	cog_letter	p_value	p_value_adj_BH	log2_FC
PS417_26985	2586033974	PTSINtr with GAF domain, PtsP	COG3605	T	1.52885e-08	6.18873e-07	-3.18316
PS417_01630	2586028997	hypothetical protein			3.46805e-05	0.00140385	-1.88457
PS417_07120	2586030081	RNA polymerase, sigma-24 subunit, RpoE	COG1595	K	7.3337e-06	0.000296866	-1.87391
PS417_04595	2586029584	MraZ protein	COG2001	S	0.000457341	0.018513	-1.81201
PS417_25895	2586033758	hypothetical protein	COG3565	R	0.000498795	0.0201911	-1.61432
PS417_02395	2586029147	Esterase-like activity of phytase			0.000860438	0.0348303	-1.57124
PS417_16845	2586031982	multicomponent K+:H+ antiporter subunit E	COG1863	P	0.000992264	0.0401666	-1.50947
PS417_08755	2586030402	Predicted nuclease of the RNAse H fold, HicB family	COG1598	S	0.00104535	0.0423153	-1.49275
PS417_14480	2586031522	starch synthase	COG0297	G	1.63224e-06	6.60727e-05	-1.49191
PS417_02745	2586029217	FMN-dependent NADH-azoreductase	COG1182	I	0.000158329	0.0064091	-1.4675
PS417_20660	2586032727	hypothetical protein			4.1608e-05	0.00168428	-1.45857
PS417_07465	2586030148	DNA-binding transcriptional regulator, LysR family	COG0583	K	5.22067e-05	0.00211331	-1.45059
PS417_03515	2586029369	type III secretion protein			0.000128913	0.00521836	-1.44769
PS417_11760	2586030989	Transcriptional regulator of acetoin/glycerol metabolism	COG3284	QK	0.00113325	0.0458738	-1.4233
PS417_11320	2586030903	hypothetical protein			0.000881049	0.0356646	-1.41971
PS417_11510	2586030940	AraC-type DNA-binding protein	COG2207	K	0.000493164	0.0199631	-1.41833
PS417_24370	2586033460	xanthine dehydrogenase YagT iron-sulfur-binding subunit	COG2080	C	0.000321216	0.0130027	-1.40223
PS417_11950	2586031027	Protein of unknown function (DUF3995)			0.00112554	0.0455614	-1.40171
PS417_20655	2586032726	Glycosyltransferase involved in cell wall bisynthesis	COG0438	M	2.79667e-05	0.00113208	-1.38952
PS417_04965	2586029658	Protein of unknown function (DUF1120)			6.37655e-05	0.00258121	-1.37966
PS417_15510	2586031720	hypothetical protein			0.000190735	0.00772091	-1.37296
PS417_26685	2586033914	putative transcriptional regulator	COG1678	K	2.11604e-05	0.000856567	-1.30125
PS417_26420	2586033861	Membrane-bound inhibitor of C-type lysozyme	COG3895	R	2.43629e-05	0.000986204	-1.29169
PS417_06365	2586029933	RNA polymerase, sigma 38 subunit, RpoS	COG0568	K	0.000153803	0.00622591	-1.27192
PS417_07700	2586030194	protein of unknown function (DUF4404)			0.00029944	0.0121213	-1.26633
PS417_26805	2586033938	cell division ATP-binding protein FtsE	COG2884	D	0.000378441	0.0153192	-1.25215
PS417_11625	2586030963	fumarase, class II	COG0114	C	0.000415146	0.016805	-1.23733
PS417_00995	2586028873	hypothetical protein	COG3545	R	0.000223722	0.00905622	-1.22558
PS417_24655	2586033516	hypothetical protein			4.90817e-05	0.00198681	-1.22169
PS417_04435	2586029552	uracil phosphoribosyltransferase	COG0035		8.14348e-07	3.29646e-05	-1.21146
PS417_04185	2586029502	hypothetical protein			0.000480939	0.0194683	-1.18825
PS417_20670	2586032729	Glycosyl transferase family 2			5.88928e-05	0.00238396	-1.13626
PS417_17440	2586032099	quinoprotein relay system zinc metallohydrolase 1	COG0491	R	0.000314774	0.0127419	-1.12078
PS417_22250	2586033040	23S rRNA pseudouridine2605 synthase	COG1187	J	0.00103146	0.0417533	-1.09465
PS417_05200	2586029705	DNA replication and repair protein RecO	COG1381	L	0.00110607	0.0447734	-1.0944
PS417_23610	2586033309	Uncharacterized conserved protein YecT, DUF1311 family	COG3755	S	6.93886e-05	0.00280883	-1.02127
PS417_15540	2586031726	8-oxo-dGTP diphosphatase	COG1051	F	0.000820599	0.0332176	-0.954837
PS417_01045	2586028882	RND family efflux transporter, MFP subunit	COG0845	M	0.000722217	0.0292351	-0.954453
PS417_09600	2586030567	Glycosyltransferase involved in cell wall bisynthesis	COG0438	M	0.00117197	0.0474411	-0.94043
PS417_00450	2586028765	Two-component response regulator AlgB	COG2204	T	0.00110937	0.044907	-0.930343
PS417_12795	2586031193	starch synthase (maltosyl-transferring)			3.26367e-07	1.32112e-05	-0.890433
PS417_02735	2586029215	bacterioferritin	COG2193	P	0.000933778	0.0377991	-0.861967
PS417_25860	2586033751	acyl-phosphate glycerol-3-phosphate acyltransferase	COG0344	S	6.02774e-06	0.000244001	-0.857166
PS417_26590	2586033895	malonate decarboxylase epsilon subunit	COG0331	I	0.000331854	0.0134334	-0.83866
PS417_18810	2586032367	Uncharacterized conserved protein , conains N-terminal glutamine amidotransferase (GATase1)-like domain	COG4285	S	0.000474566	0.0192103	-0.781855
PS417_14725	2586031567	nitrite reductase (NADH) small subunit	COG2146	PR	0.000811296	0.032841	-0.769492
PS417_14495	2586031525	(1->4)-alpha-D-glucan 1-alpha-D-glucosylmutase	COG3280	G	6.47164e-05	0.0026197	-0.736102
PS417_24755	2586033536	undecaprenyl-diphosphatase	COG0586	S	0.000401439	0.0162501	-0.645264
PS417_03005	2586029269	arginine decarboxylase	COG1166	E	0.00032142	0.013011	-0.620476
PS417_20850	2586032764	hypothetical protein			0.000966152	0.0391096	-0.501377
PS417_05145	2586029694	23S rRNA (adenine1618-N6)-methyltransferase	COG3129	R	0.00038703	0.0156669	0.51332
PS417_10000	2586030644	Phage regulatory protein Rha	COG3646	S	0.000700673	0.0283631	0.513752
PS417_17525	2586032116	sulfide:quinone oxidoreductase	COG0446	R	0.000856084	0.0346541	0.516707
PS417_22480	2586033086	starvation-inducible DNA-binding protein	COG0783	P	4.08811e-05	0.00165486	0.534027
PS417_04085	2586029482	dipeptide transport system substrate-binding protein	COG0747	E	0.000103441	0.00418726	0.535047
PS417_09780	2586030602	type VI secretion system secreted protein VgrG	COG3501	S	0.000912007	0.0369178	0.535335
PS417_01165	2586028906	uncharacterized protein	COG2183	K	0.0003554	0.0143865	0.588899
PS417_12060	2586031048	monosaccharide ABC transporter membrane protein, CUT2 family	COG1172	G	0.000932008	0.0377274	0.595743
PS417_08355	2586030322	Membrane-bound lytic murein transglycosylase MltF	COG4623	M	0.000217743	0.00881417	0.603258
PS417_02870	2586029242	iron complex outermembrane recepter protein	COG1629	P	0.000499182	0.0202068	0.618416
PS417_04675	2586029600	diguanylate cyclase (GGDEF) domain-containing protein	COG2199	T	0.000246488	0.00997777	0.636317
PS417_06935	2586030044	hydroxymethylglutaryl-CoA lyase	COG0119	E	0.000213289	0.0086339	0.639952
PS417_16390	2586031892	Peroxiredoxin	COG1225	O	0.000365103	0.0147793	0.707604
PS417_04275	2586029520	TIGR02099 family protein	COG3164	S	0.000548423	0.0222	0.730114
PS417_19965	2586032593	Na+/proline symporter	COG0591	ER	0.00058763	0.0237871	0.739763
PS417_26005	2586033779	biotin synthase	COG0502	H	0.0007112	0.0287892	0.767475
PS417_21395	2586032872	cyclic pyranopterin phosphate synthase	COG2896	H	3.39124e-05	0.00137276	0.780433
PS417_14285	2586031486	Putative hemolysin	COG3176	R	0.000567906	0.0229887	0.79657
PS417_17435	2586032098	alcohol dehydrogenase (cytochrome c)	COG4993	G	0.00109223	0.0442131	0.796728
PS417_24750	2586033535	DNA-3-methyladenine glycosylase	COG2094	L	6.05723e-07	2.45195e-05	0.813852
PS417_05085	2586029682	Sigma 54 modulation protein / S30EA ribosomal protein			0.000975243	0.0394776	0.821213
PS417_04270	2586029519	RNAse G	COG1530	J	0.00107571	0.0435443	0.841144
PS417_04590	2586029582	16S rRNA (cytidine1402-2'-O)-methyltransferase	COG0313	R	8.92488e-05	0.00361277	0.854283
PS417_03110	2586029290	pilus assembly protein CpaB	COG3745	U	0.000274271	0.0111024	0.875952
PS417_03065	2586029281	prepilin peptidase CpaA			0.000644011	0.0260694	0.878853
PS417_03090	2586029286	tight adherence protein B	COG4965	U	0.000392784	0.0158998	0.903955
PS417_23390	2586033265	cytochrome o ubiquinol oxidase subunit 2	COG1622	C	0.000554191	0.0224335	0.906214
PS417_15085	2586031636	MoxR-like ATPase	COG0714	R	1.5317e-05	0.000620028	0.950335
PS417_23155	2586033219	type IV pilus assembly protein PilF	COG3063	NU	5.40634e-07	2.18847e-05	0.967575
PS417_18590	2586032324	Methyltransferase domain-containing protein			0.000196702	0.00796245	0.973788
PS417_03670	2586029400	DNA-binding transcriptional regulator, MerR family	COG0789	K	0.00104775	0.0424128	0.974625
PS417_01795	2586029029	membrane glycosyltransferase	COG2943	M	0.00101724	0.0411776	1.03435
PS417_24710	2586033527	rare lipoprotein A	COG0797	M	0.000374615	0.0151643	1.03987
PS417_03060	2586029280	TadE-like protein			0.000431009	0.0174471	1.04628
PS417_07375	2586030130	ribonuclease D	COG0349	J	6.65624e-05	0.00269443	1.05462
PS417_03095	2586029287	pilus assembly protein CpaF	COG4962	U	8.73113e-07	3.53434e-05	1.14365
PS417_20100	2586032618	Methyltransferase domain-containing protein			0.000567492	0.0229719	1.19684
PS417_15220	2586031662	alkane 1-monooxygenase			9.0867e-08	3.67827e-06	1.26973
PS417_20105	2586032619	Glycosyltransferase, GT2 family	COG1216	R	0.00105241	0.0426012	1.27261
PS417_14920	2586031603	itaconate CoA-transferase	COG1804	C	1.06422e-05	0.000430792	1.2861
PS417_15205	2586031659	long-chain fatty acid transport protein	COG2067	I	2.28345e-05	0.000924333	1.48651
PS417_03075	2586029283	Protein of unknown function (DUF3613)			2.03136e-05	0.000822289	1.57605
PS417_22610	2586033111	PilZ domain-containing protein			9.96404e-06	0.000403342	1.73475
PS417_07615	2586030177	transcriptional regulator, TetR family	COG1309	K	0.000706931	0.0286164	1.75519

## Sheet: S3_WCS417_B.d.-Root
Supplementary Data 3. Plant association genes for Pseudomonas simiae WCS417 - B.d.-Root
P_values are calculated by linear model (Methods). P_value_adj_BH are a Benjaminy-Hochenberg FDR corrected P-values
Row	gene_ID	desc	cog	cog_letter	p_value	p_value_adj_BH	log2_FC
PS417_19800	2586032560	flagellar motor switch protein FliG	COG1536	N	7.41187e-05	0.00410389	-2.57407
PS417_02210	2586029111	diguanylate cyclase/phosphodiesterase with PAS/PAC and GAF sensor(s)			0.00040309	0.0223188	-1.88052
PS417_26985	2586033974	PTSINtr with GAF domain, PtsP	COG3605	T	0.000331069	0.018331	-1.76356
PS417_07120	2586030081	RNA polymerase, sigma-24 subunit, RpoE	COG1595	K	1.16918e-06	6.47366e-05	-1.32544
PS417_26305	2586033838	transcriptional regulator, AraC family with amidase-like domain	COG4977	K	0.000226954	0.0125663	-1.31962
PS417_11950	2586031027	Protein of unknown function (DUF3995)			0.000753027	0.0416945	-1.30339
PS417_08420	2586030335	Protein of unknown function (DUF3359)			0.00080951	0.044822	-1.15849
PS417_04170	2586029499	RNA polymerase-associated protein	COG0625	O	0.000181687	0.0100599	-1.04541
PS417_23300	2586033247	PH domain-containing protein			0.000754255	0.0417625	-0.952819
PS417_03000	2586029268	translation initiation factor 1 (eIF-1/SUI1)	COG0023		0.000520748	0.0288334	-0.816088
PS417_03685	2586029403	hypothetical protein	COG3380	R	0.000593732	0.0328745	-0.764451
PS417_13525	2586031339	membrane protein			0.000669874	0.0370904	-0.705912
PS417_04435	2586029552	uracil phosphoribosyltransferase	COG0035		0.000300855	0.0166581	-0.627166
PS417_03005	2586029269	arginine decarboxylase	COG1166	E	0.000415067	0.0229819	-0.609251
PS417_08655	2586030382	tRNA pseudouridine32 synthase / 23S rRNA pseudouridine746 synthase	COG0564	J	0.000228229	0.0126369	0.50046
PS417_25830	2586033745	putative serine protein kinase, PrkA	COG2766	T	5.05018e-05	0.00279625	0.511678
PS417_22865	2586033162	formyl-CoA transferase	COG1804	C	0.00012747	0.00705793	0.527724
PS417_05495	2586029763	Outer membrane scaffolding protein for murein synthesis, MipA/OmpV family	COG3713	M	0.000479012	0.0265226	0.547933
PS417_28250	2586034224	SMI1-KNR4 cell-wall			0.000352069	0.0194938	0.569144
PS417_03910	2586029447	O-antigen ligase	COG3307	M	3.07381e-05	0.00170195	0.580561
PS417_01800	2586029030	polar amino acid transport system substrate-binding protein	COG0834	ET	0.000739167	0.0409271	0.59932
PS417_06150	2586029890	23S rRNA m(1)G-745 methyltransferase			0.000218489	0.0120976	0.608709
PS417_23830	2586033353	hypothetical protein	COG2187	S	0.000544917	0.0301717	0.610216
PS417_03050	2586029278	Uncharacterized membrane protein	COG4655	S	9.40583e-06	0.000520794	0.621848
PS417_20420	2586032680	Reverse transcriptase (RNA-dependent DNA polymerase)			0.000488855	0.0270675	0.653154
PS417_01395	2586028950	Tetratricopeptide repeat-containing protein			1.45527e-05	0.000805772	0.672095
PS417_05955	2586029852	Uncharacterized membrane protein YebE, DUF533 family	COG2979	S	0.00018486	0.0102356	0.679662
PS417_05880	2586029837	SSU ribosomal protein S12P methylthiotransferase	COG0621	J	0.000253622	0.0140429	0.680602
PS417_02020	2586029074	DNA-binding transcriptional regulator, LysR family	COG0583	K	0.000254804	0.0141083	0.691209
PS417_01415	2586028954	Glycosyltransferase involved in cell wall bisynthesis	COG0438	M	2.62663e-05	0.00145435	0.726703
PS417_11930	2586031023	hypothetical protein			1.6319e-05	0.000903568	0.753019
PS417_19560	2586032513	ABC-type amino acid transport substrate-binding protein	COG0834	ET	5.97497e-05	0.00330829	0.753542
PS417_15995	2586031816	serralysin			8.34393e-05	0.00461997	0.756788
PS417_04275	2586029520	TIGR02099 family protein	COG3164	S	0.000244935	0.0135619	0.757778
PS417_03245	2586029317	beta-alanine--pyruvate transaminase	COG0161	H	3.26898e-05	0.00181001	0.780268
PS417_24275	2586033442	PAS domain S-box-containing protein/diguanylate cyclase (GGDEF) domain-containing protein			2.82996e-05	0.00156693	0.788417
PS417_03065	2586029281	prepilin peptidase CpaA			0.000572639	0.0317066	0.788485
PS417_18150	2586032236	two-component system, OmpR family, response regulator CpxR	COG0745	TK	4.42182e-05	0.00244833	0.803177
PS417_03060	2586029280	TadE-like protein			0.000805657	0.0446086	0.806957
PS417_10750	2586030791	hypothetical protein			1.59745e-07	8.84496e-06	0.823664
PS417_15085	2586031636	MoxR-like ATPase	COG0714	R	2.14384e-06	0.000118703	0.838791
PS417_07375	2586030130	ribonuclease D	COG0349	J	0.000181837	0.0100682	0.840629
PS417_23390	2586033265	cytochrome o ubiquinol oxidase subunit 2	COG1622	C	0.0007729	0.0427949	0.847681
PS417_11705	2586030978	putative ATP-binding cassette transporter	COG4615	QP	0.000901066	0.0498913	0.854096
PS417_19965	2586032593	Na+/proline symporter	COG0591	ER	5.35915e-05	0.00296732	0.85945
PS417_00330	2586028741	hypothetical protein			0.000116875	0.0064713	0.865853
PS417_03095	2586029287	pilus assembly protein CpaF	COG4962	U	8.90536e-05	0.00493083	0.872389
PS417_16370	2586031888	two-component system, NarL family, sensor histidine kinase BarA	COG0642	T	0.000811292	0.0449206	0.93328
PS417_07455	2586030146	glutamine amidotransferase	COG0121	R	0.000797669	0.0441663	0.937558
PS417_28230	2586034220	transcriptional regulator, RpiR family	COG1737	K	0.000574123	0.0317887	0.939362
PS417_18205	2586032247	aldehyde dehydrogenase (NAD+)	COG1012	C	0.000331652	0.0183634	0.968802
PS417_24885	2586033560	DNA-binding transcriptional regulator, XRE-family HTH domain	COG1476	K	7.98829e-07	4.42306e-05	0.990256
PS417_15170	2586031652	long-chain acyl-CoA synthetase	COG0318	IQ	2.64078e-06	0.000146218	1.03228
PS417_20720	2586032739	cytochrome c oxidase cbb3-type subunit 1	COG3278	O	0.000234075	0.0129606	1.03941
PS417_10810	2586030802	hypothetical protein			0.000600616	0.0332556	1.071
PS417_12695	2586031173	mannitol 2-dehydrogenase	COG0246	G	0.000487737	0.0270057	1.15581
PS417_03100	2586029288	pilus assembly protein CpaE	COG4963	U	0.000760526	0.0421098	1.1704
PS417_02985	2586029265	response regulator receiver modulated diguanylate cyclase	COG3706	T	7.26419e-05	0.00402213	1.27639
PS417_14920	2586031603	itaconate CoA-transferase	COG1804	C	2.40481e-06	0.000133153	1.36403
PS417_15220	2586031662	alkane 1-monooxygenase			6.35178e-09	3.51693e-07	1.39227
PS417_07615	2586030177	transcriptional regulator, TetR family	COG1309	K	9.10459e-07	5.04114e-05	1.71165
PS417_15205	2586031659	long-chain fatty acid transport protein	COG2067	I	2.72634e-07	1.50955e-05	1.75242
PS417_22610	2586033111	PilZ domain-containing protein			2.85829e-06	0.000158261	1.8766
PS417_27875	2586034150	HD-like signal output (HDOD) domain, no enzymatic activity	COG1639	T	3.75663e-09	2.08002e-07	3.2914
