# Supplementary material for: An effluent pump family distributed across plant commensal bacteria conditions host- and organ-specific glucosinolate detoxification
Source: Nat Commun. 2025 Jul 1;16:5699. doi: 10.1038/s41467-025-61266-3 (PMC12215611; doi:10.1038/s41467-025-61266-3)
Supplement: Supplementary file 5 — Dataset 4 [file 41467_2025_61266_MOESM5_ESM.xlsx]

## Sheet: S4_ef90_orthologs
Supplementary Data 4. Members of the ef90 orthologous group in the 175 member isolate collection
Row	Isolate	tax_id	Phylum	Class	Order	Family	Genus	gene_id	Sequence	nt
2590828858-2593324042	MF279	2590828858	Proteobacteria	Alphaproteobacteria	Caulobacterales	Caulobacteraceae	Caulobacter	2593324042	MNFSKFFVNRPRFAAVLSIVIFIAGLVALPRLPISEYPEVVPPTVVVRAAYPGANPAVIGQTVAAPLEQAINGVEGMIYQSSQSASDGAMILTVTFALGTDLDKAQVQVQNRVAQALPKLPQEVQRIGVTTDKASPDLTLVVHMISPNNRYDMLYLSNYAQLNVRDRLKRVDGVGDVQIFGAGAYSMRVWLDPEKLASLNMTAGDVVKALREQNVQVAAGQLGAPPTNVGADFQLSINAPGRLTDEEQFREVIIRSGANGEITHLGDVARVEMGANNYALRSLLDNKSAVAMPIFQRPGSNALAMAADIKKTMKELKKEFPEGVDYEIIYDTTAFVQESINSVVHTLIEAIILVVLVVVLFLQGWRASIIPLIAVPISLIGTFAVLLMLGFGLNALTLF…	ATGAATTTCTCAAAGTTCTTCGTGAACCGGCCGCGCTTCGCCGCCGTGCTCTCGATCGTCATCTTCATCGCCGGGCTGGTGGCGCTGCCGCGCCTGCCGATCTCGGAATATCCCGAGGTGGTGCCGCCGACCGTGGTCGTGCGCGCCGCCTATCCAGGCGCCAACCCCGCCGTCATCGGCCAGACCGTCGCCGCCCCGCTGGAGCAGGCGATCAACGGCGTCGAAGGCATGATCTACCAGTCGTCGCAATCGGCGTCCGACGGGGCGATGATCCTGACCGTCACCTTCGCCCTGGGCACCGACCTCGACAAGGCCCAGGTGCAGGTCCAGAACCGCGTCGCCCAGGCCTTGCCGAAGCTGCCCCAGGAGGTGCAGCGCATCGGCGTGACCACCGACAAG…
2579779168-2582560216	CL019	2579779168	Proteobacteria	Alphaproteobacteria	Rhizobiales	Bradyrhizobiaceae	Bosea	2582560216	MNLSKFFIDRPIFAAVLSVLIFLAGLLSIRALPISEYPEVVPPTVVVRAQYPGASPRVIAETVATPIEEQINGVEGMLYMSSQATTDGVMTLNVTFRLGTDPDKAQQLVQNRVSQAEPRLPEEVRRLGVTTVKSSPDLTMVVHITSPNGRYDMTYLRNYAVLNVKDRLARIDGVGQVQLFGSGDYSMRVWLDPQKVAEHGLSPGDIVREIRAQNVQAAAGVIGASPNAPGLDLQLSVNAQGRLQTEEQFGEIIVKTAADGAVVRLKDISRIELGAADYALRSLLNGKSAVAVPVFQAPGSNAIAIADRVQETMREIKQNMPEGVDYSIVYDTTQFVRASIKAVISTLLEAVALVVLVVIVFLQTWRASIIPLVAVPISVVGTFAVMYLLGFSINALSLF…	ATGAACCTCTCGAAATTCTTCATCGACCGGCCGATCTTCGCGGCGGTCCTCTCCGTTCTGATCTTCCTGGCAGGGCTGCTCTCGATCAGGGCCCTGCCGATCTCGGAATATCCCGAGGTCGTCCCGCCGACGGTCGTCGTGCGGGCGCAGTATCCCGGCGCCAGCCCGCGCGTGATCGCCGAGACGGTGGCGACGCCGATCGAGGAGCAGATCAACGGCGTCGAAGGCATGCTCTACATGTCGAGCCAGGCGACGACCGACGGCGTGATGACGCTGAACGTCACCTTCCGCCTCGGCACCGACCCGGACAAGGCCCAGCAACTCGTCCAGAACCGCGTCAGCCAGGCCGAGCCGCGCCTGCCCGAGGAGGTTCGCCGGCTCGGCGTCACCACGGTCAAG…
2565956514-2566008037	CL002	2565956514	Proteobacteria	Alphaproteobacteria	Rhizobiales	Brucellaceae	Ochrobactrum	2566008037	MNFSRFFVDRPVFAGVLSVLIFVAGLIGMTGLPISEYPEVVPPQIVVRAQYPGANPAVISETVATPLEEQINGVEGMLYMQSQATADGVMTLTVTFALGTDPDQAQQLVQNRISQAEPRLPEEVRTLGVTTAKSSPDLTLVVHLISPDGRYDVNYLRNYAVLNVKDRIARIPGVGQVQIFGGGDYSMRVWIDPQKAAERGLSASDIATAIRQQNVQAAAGVIGASPSVSGLDLQLSVNAQGRLQSPEEFANIVVKSGSEGEITRLGDVARVEMGAADYSLRSLLDNKSAVGMGVFQAPGSNALEISENVHAAMADLKKTMPEGVDFDIVYDTTAFVKASIESVIHTLLEAIVLVVIVVIMFLQTWRASIIPLVAVPVSIVGTFAVMYVFGFSINALSLF…	ATGAACTTTTCACGCTTTTTCGTCGACCGCCCGGTCTTCGCTGGCGTTCTGTCGGTCCTGATCTTCGTTGCCGGTCTGATCGGCATGACAGGTCTTCCGATCTCGGAATATCCGGAAGTCGTGCCGCCACAAATCGTAGTTCGCGCGCAATATCCGGGCGCCAACCCAGCCGTTATTTCCGAAACCGTCGCCACGCCGCTTGAAGAACAGATCAACGGCGTCGAAGGCATGCTTTATATGCAGAGCCAGGCGACCGCCGACGGCGTCATGACGCTGACCGTCACATTTGCGCTCGGCACCGATCCCGATCAGGCCCAGCAGCTGGTGCAGAACCGTATTTCGCAGGCCGAACCGCGCCTGCCGGAAGAAGTGCGCACCCTTGGCGTCACAACTGCCAAA…
2643221500-2643569605	MF370	2643221500	Proteobacteria	Alphaproteobacteria	Rhizobiales	Brucellaceae	Ochrobactrum	2643569605	MNFSRFFVDRPVFAGVLSVLIFVAGLIGMTGLPISEYPEVVPPQIVVRAQYPGANPAVISETVATPLEEQINGVEGMLYMQSQATADGVMTLTVTFALGTDPDQAQQLVQNRISQAEPRLPEEVRTLGVTTAKSSPDLTLVVHLISPDGRYDVNYLRNYAVLNVKDRIARIPGVGQVQIFGGGDYSMRVWIDPQKAAERGLSASDIATAIRQQNVQAAAGVIGASPSVSGLDLQLSVNAQGRLQSPEEFANIVVKSGSEGEITRLGDVARVEMGAADYSLRSLLDNKSAVGMGVFQAPGSNALEISENVHAAMADLKKTMPEGVDFDIVYDTTAFVKASIESVIHTLLEAIVLVVIVVIMFLQTWRASIIPLVAVPVSIVGTFAVMYVFGFSINALSLF…	ATGAACTTTTCACGCTTTTTCGTCGACCGCCCGGTCTTCGCTGGCGTTCTGTCGGTCCTGATCTTCGTTGCCGGTCTGATCGGCATGACAGGTCTTCCGATCTCGGAATATCCGGAAGTCGTGCCGCCACAAATCGTAGTTCGCGCGCAATATCCGGGCGCCAACCCAGCCGTTATTTCCGAAACCGTCGCCACGCCGCTTGAAGAACAGATCAACGGCGTCGAAGGCATGCTTTATATGCAGAGCCAGGCGACCGCCGACGGCGTCATGACGCTGACCGTCACATTTGCGCTCGGCACCGATCCCGATCAGGCCCAGCAGCTGGTGCAGAACCGTATTTCGCAGGCCGAACCGCGCCTGCCGGAAGAAGTGCGCACCCTTGGCGTCACAACTGCCAAA…
2590828856-2593311841	MF174	2590828856	Proteobacteria	Alphaproteobacteria	Rhizobiales	Methylobacteriaceae	Methylobacterium	2593311841	MNLSKFFIDRPIFAGVLSVLIFIGGLLSLFAMPISEYPDVVPPSVVVRATFPGANPKVIAETVATPIEEQINGVEGMLYMSSQATTDGIMTLTVTFRLGTDPDKAQQLVQNRVSQAEPRLPAIVRQLGIVTVKSSPDLTMVVHLVSPNGRYDMTYLRNYAVLNIKDRLARLDGVGQVQLFGSGDYAMRIWLDPQKVAEHGLSAGDVVREIQAQNVEAAAGVIGASPAIPGLDLQLSLNAEGRLTSEEQFGDIVVKTGENGEITRLRDIARIELGASDYALRSLLDNKSAVAIPISQSPGSNAIQISDEVRRTMAEIKKTMPEGIDYQIVYDPTQFVRASIEAVIHTLLEAVALVVLVVILFLQTWRASIIPLLAVPVSIVGTFAVMHAFGFSINALSLF…	ATGAACCTCTCCAAGTTCTTCATCGACCGCCCGATCTTCGCGGGCGTGCTCTCGGTTCTCATCTTCATCGGCGGTCTCTTGTCGCTGTTCGCGATGCCGATCTCCGAGTACCCGGACGTGGTGCCGCCCTCGGTCGTCGTCAGGGCGACCTTCCCGGGCGCCAATCCCAAGGTCATCGCCGAGACCGTGGCGACGCCGATCGAGGAGCAGATCAACGGCGTCGAGGGCATGCTCTACATGTCGAGCCAGGCGACGACGGACGGCATCATGACGCTGACCGTCACGTTCCGCCTCGGCACCGATCCCGACAAGGCGCAGCAGCTGGTACAGAACCGCGTCTCGCAGGCCGAGCCGCGGCTGCCGGCGATCGTGCGCCAGCTCGGCATCGTCACGGTGAAG…
2606217776-2608534213	CL143	2606217776	Proteobacteria	Alphaproteobacteria	Rhizobiales	Methylobacteriaceae	Methylobacterium	2608534213	MNLSKFFIDRPIFAGVLSMLIFIGGLLSLFAMPISEYPDVVPPSVVVRATFPGANPKVIVETVATPIEEQINGVEGMLYMSSQATTDGIMTLTVTFRLGTDPDKAQQLVQNRVSQAEPRLPAVVRQLGIVTVKSSPDLTMVVHLVSPNGRYDMTYLRNYAVLNIKDRLARLDGVGQVQLFGSGDYAMRIWLDPQKVAEHGLSAGDVVREIQAQNVEAAAGVIGASPAVPGLDLQLSLNAEGRLSSEEQFGDIVVKTGADGAITRLRDVARIELGASDYALRSLLDNKSAVAIPISQSPGSNAIQISDEVRRTMAEIKRTMPEGVDYQIVYDPTQFVRASIEAVIHTLLEAIALVVLVVILFLQTWRASIIPLLAVPVSIVGTFAVMHVFGFSINALSLF…	ATGAATCTCTCCAAGTTCTTCATCGACCGTCCGATCTTCGCGGGCGTGCTCTCGATGCTCATCTTCATCGGCGGTCTGCTGTCGCTCTTCGCGATGCCGATCTCCGAGTACCCGGACGTGGTGCCCCCCTCCGTCGTCGTCCGCGCGACCTTCCCGGGCGCCAACCCCAAGGTCATCGTCGAGACCGTGGCGACGCCGATCGAGGAGCAGATCAACGGCGTCGAGGGCATGCTCTACATGTCGAGCCAGGCCACGACGGACGGCATCATGACGCTGACCGTCACCTTCCGGCTGGGCACCGACCCCGACAAGGCGCAGCAGCTCGTCCAGAATCGGGTCTCGCAGGCCGAGCCGCGGCTACCGGCGGTGGTGCGCCAGCTCGGCATCGTCACGGTCAAG…
2636416051-2639073067	MF190	2636416051	Proteobacteria	Alphaproteobacteria	Rhizobiales	Methylobacteriaceae	Methylobacterium	2639073067	MNLSKFFIDRPIFAGVLSMLIFIGGLLSLFAMPISEYPDVVPPSVVVRATFPGANPKVIVETVATPIEEQINGVEGMLYMSSQATTDGIMTLTVTFRLGTDPDKAQQLVQNRVSQAEPRLPAVVRQLGIVTVKSSPDLTMVVHLVSPNGRYDMTYLRNYAVLNIKDRLARLDGVGQVQLFGSGDYAMRIWLDPQKVAEHGLSAGDVVREIQAQNVEAAAGVIGASPAVPGLDLQLSLNAEGRLSSEEQFGDIVVKTGADGAITRLRDVARIELGASDYALRSLLDNKSAVAIPISQSPGSNAIQISDEVRRTMAEIKRTMPEGVDYQIVYDPTQFVRASIEAVIHTLLEAIALVVLVVILFLQTWRASIIPLLAVPVSIVGTFAVMHVFGFSINALSLF…	ATGAATCTCTCCAAATTCTTCATCGACCGCCCGATCTTCGCGGGTGTGCTCTCGATGCTCATCTTCATCGGCGGCCTGCTCTCGCTCTTCGCGATGCCGATCTCCGAGTACCCGGACGTGGTGCCCCCCTCCGTCGTCGTCCGCGCGACCTTCCCGGGCGCCAACCCCAAGGTCATCGTCGAGACCGTGGCGACGCCGATCGAGGAGCAGATCAACGGCGTCGAGGGCATGCTCTACATGTCGAGCCAGGCCACGACGGACGGCATCATGACGCTGACCGTCACCTTCCGGCTGGGCACCGACCCCGACAAGGCGCAGCAGCTCGTCCAGAATCGGGTCTCGCAGGCCGAGCCGCGGCTGCCGGCGGTGGTGCGCCAGCTCGGCATCGTCACGGTGAAG…
2590828860-2593331386	MF300	2590828860	Proteobacteria	Alphaproteobacteria	Rhizobiales	Methylobacteriaceae	Methylobacterium	2593331386	MNLSKFFIDRPIFAGVLSMLIFIGGLLSLFAMPISEYPDVVPPSVVVRATFPGANPKVIVETVATPIEEQINGVEGMLYMSSQATTDGIMTLTVTFRLGTDPDKAQQLVQNRVSQAEPRLPAVVRQLGIVTVKSSPDLTMVVHLVSPNGRYDMTYLRNYAVLNIKDRLARLDGVGQVQLFGSGDYAMRIWLDPQKVAEHGLSAGDVVREIQAQNVEAAAGVIGASPAVPGLDLQLSLNAEGRLSSEEQFGDIVVKTGADGAITRLRDVARIELGASDYALRSLLDNKSAVAIPISQSPGSNAIQISDEVRRTMAEIKRTMPEGVDYQIVYDPTQFVRASIEAVIHTLLEAIALVVLVVILFLQTWRASIIPLLAVPVSIVGTFAVMHVFGFSINALSLF…	ATGAATCTCTCCAAGTTCTTCATCGACCGCCCGATCTTCGCGGGCGTGCTCTCGATGCTCATCTTCATCGGCGGTCTGCTGTCGCTCTTCGCGATGCCGATCTCCGAGTATCCGGACGTGGTGCCGCCCTCCGTCGTCGTCCGCGCGACCTTCCCGGGCGCCAACCCCAAGGTCATCGTCGAGACCGTGGCGACGCCGATCGAGGAGCAGATCAACGGCGTCGAGGGCATGCTCTACATGTCGAGCCAGGCCACGACCGACGGCATCATGACGCTGACCGTCACCTTCCGGCTGGGCACCGACCCCGACAAGGCGCAGCAGCTCGTCCAGAACCGCGTCTCGCAGGCCGAGCCGCGGCTGCCGGCGGTGGTGCGCCAGCTCGGCATCGTCACGGTGAAG…
2590828857-2593316451	MF275	2590828857	Proteobacteria	Alphaproteobacteria	Rhizobiales	Methylobacteriaceae	Methylobacterium	2593316451	MNLSKFFIDRPIFAGVLSMLIFIGGLLSLFAMPISEYPDVVPPSVVVRATFPGANPKVIVETVATPIEEQINGVEGMLYMSSQATTDGIMTLTVTFRLGTDPDKAQQLVQNRVSQAEPRLPAVVRQLGIVTVKSSPDLTMVVHLVSPNGRYDMTYLRNYAVLNIKDRLARLDGVGQVQLFGSGDYAMRIWLDPQKVAEHGLSAGDVVREIQAQNVEAAAGVIGASPAVPGLDLQLSLNAEGRLSSEEQFGDIVVKTGADGAITRLRDVARIELGASDYALRSLLDNKSAVAIPISQSPGSNAIQISDEVRRTMAEIKRTMPEGVDYQIVYDPTQFVRASIEAVIHTLLEAIALVVLVVILFLQTWRASIIPLLAVPVSIVGTFAVMHVFGFSINALSLF…	ATGAATCTCTCCAAGTTCTTCATCGACCGCCCGATCTTCGCGGGCGTGCTCTCGATGCTCATCTTCATCGGCGGTCTGCTGTCGCTCTTCGCGATGCCGATCTCCGAGTATCCGGACGTGGTGCCGCCCTCCGTCGTCGTCCGCGCGACCTTCCCGGGCGCCAACCCCAAGGTCATCGTCGAGACCGTGGCGACGCCGATCGAGGAGCAGATCAACGGCGTCGAGGGCATGCTCTACATGTCGAGCCAGGCCACGACCGACGGCATCATGACGCTGACCGTCACCTTCCGGCTGGGCACCGACCCCGACAAGGCGCAGCAGCTCGTCCAGAACCGCGTCTCGCAGGCCGAGCCGCGGCTGCCGGCCGTGGTGCGCCAGCTCGGCATCGTCACGGTGAAG…
2590828861-2593336350	MF378	2590828861	Proteobacteria	Alphaproteobacteria	Rhizobiales	Methylobacteriaceae	Methylobacterium	2593336350	MNLSKFFIDRPIFAGVLSMLIFIGGLLSLFAMPISEYPDVVPPSVVVRATFPGANPKVIVETVATPIEEQINGVEGMLYMSSQATTDGIMTLTVTFRLGTDPDKAQQLVQNRVSQAEPRLPAVVRQLGIVTVKSSPDLTMVVHLVSPNGRYDMTYLRNYAVLNIKDRLARLDGVGQVQLFGSGDYAMRIWLDPQKVAEHGLSAGDVVREIQAQNVEAAAGVIGASPAVPGIDLQLSLNAEGRLSSEEQFADIVVKTGADGAITRLRDVARIELGASDYALRSLLDNKSAVAIPISQSPGSNAIRISDEVRRTMAEIKQTMPEGVDYQIVYDPTQFVRASIEAVIHTLLEAIALVVLVVILFLQTWRASIIPLLAVPVSIVGTFAVMHVFGFSINALSLF…	ATGAACCTCTCCAAATTCTTCATCGACCGCCCGATCTTCGCGGGCGTGCTCTCGATGCTCATCTTCATCGGCGGCCTGCTTTCGCTCTTCGCGATGCCGATCTCCGAGTATCCGGACGTGGTGCCGCCGTCCGTAGTCGTCCGGGCGACCTTCCCGGGCGCGAACCCAAAGGTCATCGTCGAGACTGTGGCGACGCCCATCGAGGAGCAGATCAACGGCGTCGAGGGCATGCTCTACATGTCGAGCCAAGCCACGACGGACGGCATCATGACGCTGACCGTCACCTTCCGCCTGGGCACCGACCCGGATAAGGCCCAGCAGCTCGTCCAGAACCGTGTCTCGCAGGCCGAACCGCGGCTGCCGGCGGTCGTGCGCCAGCTCGGGATCGTGACGGTGAAG…
2606217775-2608530001	CL136	2606217775	Proteobacteria	Alphaproteobacteria	Rhizobiales	Methylobacteriaceae	Methylobacterium	2608530001	MNLSKFFIDRPIFAGVLSMLIFIGGLLSLFAMPISEYPDVVPPSVVVRATFPGANPKVIVETVATPIEEQINGVEGMLYMSSQATTDGIMTLTVTFRLGTDPDKAQQLVQNRVSQAEPRLPAVVRQLGIVTVKSSPDLTMVVHLVSPNGRYDMTYLRNYAVLNIKDRLARLDGVGQVQLFGSGDYAMRIWLDPQKVAEHGLSAGDVVREIQAQNVEAAAGVIGASPAVPGIDLQLSLNAEGRLSSEEQFADIVVKTGADGAITRLRDVARIELGASDYALRSLLDNKSAVAIPISQSPGSNAIRISDEVRRTMAEIKQTMPEGVDYQIVYDPTQFVRASIEAVIHTLLEAIALVVLVVILFLQTWRASIIPLLAVPVSIVGTFAVMHVFGFSINALSLF…	ATGAACCTCTCCAAATTCTTCATCGACCGCCCGATCTTCGCGGGCGTGCTCTCGATGCTCATCTTCATCGGCGGCCTGCTTTCGCTCTTCGCGATGCCGATCTCCGAGTATCCGGACGTGGTGCCGCCGTCCGTAGTCGTCCGGGCGACCTTCCCGGGCGCGAACCCAAAGGTCATCGTCGAGACTGTGGCGACGCCCATCGAGGAGCAGATCAACGGCGTCGAGGGCATGCTCTACATGTCGAGCCAAGCCACGACGGACGGCATCATGACGCTGACCGTCACCTTCCGCCTGGGCACCGACCCGGATAAGGCCCAGCAGCTCGTCCAGAACCGTGTCTCGCAGGCCGAACCGCGGCTGCCGGCGGTCGTGCGCCAGCTCGGGATCGTGACGGTGAAG…
2643221486-2643496145	MF177	2643221486	Proteobacteria	Alphaproteobacteria	Rhizobiales	Phyllobacteriaceae	Phyllobacterium	2643496145	MNISNFFIDRPIFAGVLSFVIFLGGLIALTAMPVSEYPDVVPPSIVVRAQYPGANPKVIAETVATPIEESINGVEGMLYMGSQATADGQMTLTVTFALGTDPDKAQQLVQNRVSQAEPRLPEEVRSLGITTVKSSPDLMLVVNLISPNNRYDITYLRNYALINIKDRLARITGVGDVQLFGSGDYSMRIWLDPQKTAELGLSATDVLSEIRAQNVQAAAGVIGASPSPNDVNLQLSVNAQGRLQSEEEFGQIIVKTAANGAITRLKDIARVELGAAQYSLRSLLDNKPAVAIPVFQAPGSNAIQIADQVRSVMDEMKLTMPEGVDYEIVYDTTQFVRASIEAVVHTLLEAVVLVVLVVILFLQTWRASIIPLIAVPISIIGTFAVMHLFGFSVNALSLF…	ATGAACATTTCCAACTTCTTCATCGATCGCCCGATTTTTGCGGGCGTTCTTTCTTTCGTCATCTTTCTCGGCGGCCTGATTGCCCTCACGGCGATGCCCGTCTCGGAATATCCGGACGTGGTACCGCCTTCGATCGTGGTGCGCGCGCAGTATCCGGGCGCCAATCCCAAGGTCATTGCGGAAACGGTGGCGACGCCGATCGAGGAATCGATCAACGGCGTCGAAGGCATGCTCTACATGGGCAGCCAGGCGACTGCCGACGGCCAGATGACACTGACCGTCACCTTCGCGCTTGGTACCGATCCAGACAAGGCGCAGCAGCTAGTACAGAACCGCGTCTCGCAGGCAGAACCGCGCCTGCCCGAGGAGGTGCGCAGTCTCGGCATCACCACGGTGAAA…
2563366739-2563853938	MF302	2563366739	Proteobacteria	Alphaproteobacteria	Rhizobiales	Phyllobacteriaceae	Phyllobacterium	2563853938	MNISNFFIDRPIFAGVLSFVIFLGGLIALTAMPVSEYPDVVPPSIVVRAQYPGANPKVIAETVATPIEESINGVEGMLYMGSQATADGQMTLTVTFALGTDPDKAQQLVQNRVSQAEPRLPEEVRSLGITTVKSSPDLMLVVNLISPNNRYDITYLRNYALINIKDRLARITGVGDVQLFGSGDYSMRIWLDPQKTAELGLSATDVLSEIRAQNVQAAAGVIGASPSPNDVNLQLSVNAQGRLQSEEEFGQIIVKTAANGAITRLKDIARVELGAAQYSLRSLLDNKPAVAIPVFQAPGSNAIQIADQVRSVMDEMKLTMPEGVDYEIVYDTTQFVRASIEAVIHTLLEAVVLVVLVVILFLQTWRASIIPLIAVPISIIGTFAVMHLFGFSVNALSLF…	ATGAACATTTCCAACTTCTTCATCGATCGCCCGATTTTTGCGGGCGTTCTTTCTTTCGTCATCTTTCTCGGCGGCCTGATTGCCCTCACGGCGATGCCCGTTTCGGAATATCCGGACGTGGTCCCGCCTTCGATCGTGGTGCGCGCACAGTATCCGGGCGCCAATCCCAAGGTCATTGCGGAAACGGTGGCGACGCCGATCGAGGAATCGATCAACGGCGTCGAAGGCATGCTCTACATGGGCAGCCAGGCGACTGCCGACGGCCAGATGACACTGACCGTCACCTTCGCGCTTGGTACCGATCCAGACAAGGCGCAGCAGTTGGTTCAGAACCGCGTCTCGCAGGCGGAACCGCGCCTGCCCGAGGAGGTGCGCAGTCTCGGCATCACCACGGTGAAA…
2639762575-2640051347	CL033	2639762575	Proteobacteria	Alphaproteobacteria	Rhizobiales	Phyllobacteriaceae	Phyllobacterium	2640051347	MNISNFFIDRPIFAGVLSFVIFLGGLIALTAMPVSEYPDVVPPSIVVRAQYPGANPKVIAETVATPIEESINGVEGMLYMGSQATADGQMTLTVTFALGTDPDKAQQLVQNRVSQAEPRLPEEVRSLGITTVKSSPDLMLVVNLISPNNRYDITYLRNYALINIKDRLARITGVGDVQLFGSGDYSMRIWLDPQKTAELGLSATDVLSEIRAQNVQAAAGVIGASPSPNDVNLQLSVNAQGRLQSEEEFGQIIVKTAANGAITRLKDIARVELGAAQYSLRSLLDNKPAVAIPVFQAPGSNAIQIADQVRSVMDEMKLTMPEGVDYEIVYDTTQFVRASIEAVVHTLLEAVVLVVLVVILFLQTWRASIIPLIAVPISIIGTFAVMHLFGFSVNALSLF…	ATGAACATTTCCAACTTCTTCATCGATCGCCCGATTTTTGCGGGCGTTCTTTCTTTCGTCATCTTTCTCGGCGGCCTGATTGCCCTCACGGCGATGCCCGTCTCGGAATATCCGGACGTGGTACCGCCTTCGATCGTGGTGCGCGCGCAGTATCCGGGCGCCAATCCCAAGGTCATTGCGGAAACGGTGGCGACGCCGATCGAGGAATCGATCAACGGCGTCGAAGGCATGCTCTACATGGGCAGCCAGGCGACTGCCGACGGCCAGATGACACTGACCGTCACCTTCGCGCTTGGTACCGATCCAGACAAGGCGCAGCAGCTAGTACAGAACCGCGTCTCGCAGGCAGAACCGCGCCTGCCCGAGGAGGTGCGCAGTCTCGGCATCACCACGGTGAAA…
2521172559-2521440716	MF389	2521172559	Proteobacteria	Alphaproteobacteria	Rhizobiales	Rhizobiaceae	Agrobacterium	2521440716	MNISRFFVDRPVFAGVLSILIVVAGLLGMRALPISEYPEVVPPSVVVRATYPGANPAVIAETVATPLEEQINGVEDMLYMGSQATSDGVLTLTVTFKLGTDPDKAQQLVQNRVSQAEPRLPAEVRALGITTVKSSPDFIMVVNLVSKTDAYDITYLRNYATLNVKDRLARIEGVGQVQVFGAGDYSMRVWLDPQKVAEHDLAASDVSDAIRQQNVQAAAGVIGASPSPNGVDLQLNVNAQGRLTTPEEFGNIIVKSGANGEITRLRDVARIELGAADYTLRSLLDGEPAVAVAVLQAPGSNAIEIADNVRATMDNLQLAMPDGVKYEIVYDTTKFVRSSIEKVVDTLLEAVGLVVLVVILFLQTWRASIIPLIAVPVSIIGTFAVMYAFGFSINALTLF…	ATGAATATTTCCAGATTTTTTGTCGATAGGCCGGTCTTCGCCGGCGTTCTATCGATCCTGATCGTGGTGGCGGGCCTTCTCGGCATGCGCGCCCTGCCGATTTCCGAATATCCGGAAGTCGTTCCGCCATCCGTCGTCGTCCGCGCCACCTATCCCGGCGCGAACCCGGCTGTTATCGCCGAGACCGTCGCCACGCCGCTTGAAGAACAGATCAACGGCGTCGAGGACATGCTCTACATGGGCAGCCAGGCGACGTCCGACGGCGTGCTCACACTGACCGTCACCTTCAAGCTCGGCACCGACCCCGACAAGGCCCAGCAGCTGGTGCAGAACCGCGTGTCGCAGGCCGAACCGCGCCTGCCGGCGGAAGTCCGCGCGCTCGGTATCACGACAGTCAAG…
2521172624-2521666209	MF224	2521172624	Proteobacteria	Alphaproteobacteria	Rhizobiales	Rhizobiaceae	Agrobacterium	2521666209	MNISRFFVDRPVFAGVLSILIVVAGLLGMRALPISEYPEVVPPSVVVRATYPGANPAVIAETVATPLEEQINGVEDMLYMGSQATSDGVLTLTVTFKLGTDPDKAQQLVQNRVSQAEPRLPAEVRALGITTVKSSPDFIMVVNLVSKTDAYDITYLRNYATLNVKDRLARIEGVGQVQVFGAGDYSMRVWLDPQKVAEHDLAASDVSDAIRQQNVQAAAGVIGASPSPNGVDLQLNVNAQGRLTTPEEFGNIIVKSGANGEITRLRDVARIELGAADYTLRSLLDGEPAVAVAVLQAPGSNAIEIADNVRATMDNLQLAMPDGVKYEIVYDTTKFVRSSIEKVVDTLLEAVGLVVLVVILFLQTWRASIIPLIAVPVSIIGTFAVMYAFGFSINALTLF…	ATGAATATTTCCAGATTTTTTGTCGATAGGCCGGTCTTCGCCGGCGTTCTATCGATCCTGATCGTGGTGGCGGGCCTTCTCGGCATGCGCGCCCTGCCGATTTCCGAATATCCGGAAGTCGTTCCGCCATCCGTCGTCGTCCGCGCCACCTATCCCGGCGCGAACCCGGCTGTTATCGCCGAGACCGTCGCCACGCCGCTTGAAGAACAGATCAACGGCGTCGAGGACATGCTCTACATGGGCAGCCAGGCGACGTCCGACGGCGTGCTCACACTGACCGTCACCTTCAAGCTCGGCACCGACCCCGACAAGGCCCAGCAGCTGGTGCAGAACCGCGTGTCGCAGGCCGAACCGCGCCTGCCGGCGGAAGTCCGCGCGCTCGGTATCACGACAGTCAAG…
2529292583-2529489713	CL041	2529292583	Proteobacteria	Alphaproteobacteria	Rhizobiales	Rhizobiaceae	Agrobacterium	2529489713	MNISRFFVDRPVFAGVLSILIVVAGLLGMRALPISEYPEVVPPSVVVRATYPGANPAVIAETVATPLEEQINGVEDMLYMGSQATSDGVLTLTVTFKLGTDPDKAQQLVQNRVSQAEPRLPAEVRALGITTVKSSPDFIMVVNLVSKTDAYDITYLRNYATLNVKDRLARIEGVGQVQVFGAGDYSMRVWLDPQKVAEHDLAASDVSDAIRQQNVQAAAGVIGASPSPNGVDLQLNVNAQGRLTTPEEFGNIIVKSGANGEITRLRDVARIELGAADYTLRSLLDGEPAVAVAVLQAPGSNAIEIADNVRATMDNLQLAMPDGVKYEIVYDTTKFVRSSIEKVVDTLLEAVGLVVLVVILFLQTWRASIIPLIAVPVSIIGTFAVMYAFGFSINALTLF…	ATGAATATTTCCAGATTTTTTGTCGATAGGCCGGTCTTCGCCGGCGTTCTATCGATCCTGATCGTGGTGGCGGGCCTTCTCGGCATGCGCGCCCTGCCGATTTCCGAATATCCGGAAGTCGTTCCGCCATCCGTCGTCGTCCGCGCCACCTATCCCGGCGCGAACCCGGCTGTTATCGCCGAGACCGTCGCCACGCCGCTTGAAGAACAGATCAACGGCGTCGAGGACATGCTCTACATGGGCAGCCAGGCGACGTCCGACGGCGTGCTCACACTGACCGTCACCTTCAAGCTCGGCACCGACCCCGACAAGGCCCAGCAGCTGGTGCAGAACCGCGTGTCGCAGGCCGAACCGCGCCTGCCGGCGGAAGTCCGCGCGCTCGGTATCACGACAGTCAAG…
2643221509-2643620234	CL032	2643221509	Proteobacteria	Alphaproteobacteria	Rhizobiales	Rhizobiaceae	Agrobacterium	2643620234	MNISRFFVDRPVFAGVLSILIVVAGLLGMRALPISEYPEVVPPSVVVRATYPGANPAVIAETVATPLEEQINGVEDMLYMGSQATSDGVLTLTVTFKLGTDPDKAQQLVQNRVSQAEPRLPAEVRALGITTVKSSPDFIMVVNLVSKTDAYDITYLRNYATLNVKDRLARIEGVGQVQVFGAGDYSMRVWLDPQKVAEHDLAASDVSDAIRQQNVQAAAGVIGASPSPNGVDLQLNVNAQGRLTTPEEFGNIIVKSGANGEITRLRDVARIELGAADYTLRSLLDGEPAVAVAVLQAPGSNAIEIADNVRATMDNLQLAMPDGVKYEIVYDTTKFVRSSIEKVVDTLLEAVGLVVLVVILFLQTWRASIIPLIAVPVSIIGTFAVMYAFGFSINALTLF…	ATGAATATTTCCAGATTTTTTGTCGATAGGCCGGTCTTCGCCGGCGTTCTATCGATCCTGATCGTGGTGGCGGGCCTTCTCGGCATGCGCGCCCTGCCGATTTCCGAATATCCGGAAGTCGTTCCGCCATCCGTCGTCGTCCGCGCCACCTATCCCGGCGCGAACCCGGCTGTTATCGCCGAGACCGTCGCCACGCCGCTTGAAGAACAGATCAACGGCGTCGAGGACATGCTCTACATGGGCAGCCAGGCGACGTCCGACGGCGTGCTCACACTGACCGTCACCTTCAAGCTCGGCACCGACCCCGACAAGGCCCAGCAGCTGGTGCAGAACCGCGTGTCGCAGGCCGAACCGCGCCTGCCGGCGGAAGTCCGCGCGCTCGGTATCACGACAGTCAAG…
2521172663-2521856449	MF010	2521172663	Proteobacteria	Alphaproteobacteria	Rhizobiales	Rhizobiaceae	Agrobacterium	2521856449	MNISRFFVDRPVFAGVLSILIVVAGLLGMRALPISEYPEVVPPSVVVRATYPGANPAVIAETVATPLEEQINGVEDMLYMGSQATSDGVLTLTVTFKLGTDPDKAQQLVQNRVSQAEPRLPAEVRALGITTVKSSPDFIMVVNLVSKTDAYDITYLRNYATLNVKDRLARIEGVGQVQVFGAGDYSMRVWLDPQKVAEHDLAASDVSDAIRQQNVQAAAGVIGASPSPNGVDLQLNVNAQGRLTTPEEFGNIIVKSGANGQITRLRDVARIELGAADYTLRSLLDGEPAVAIAVLQAPGSNSIEIADNVRATMDNLQLAMPDGVKYEIVYDTTKFVRSSIEKVVDTLLEAVGLVVLVVILFLQTWRASIIPLIAVPVSIIGTFAVMYAFGFSINALTLF…	ATGAATATTTCCAGATTTTTTGTCGACAGGCCGGTCTTCGCCGGCGTGCTGTCGATCCTGATCGTGGTCGCAGGCCTTCTCGGCATGCGCGCCCTGCCGATTTCCGAATATCCGGAAGTCGTGCCGCCATCCGTCGTCGTCCGCGCCACCTATCCCGGTGCGAACCCTGCCGTCATCGCTGAAACAGTCGCCACGCCGCTTGAAGAACAGATCAACGGCGTCGAGGACATGCTCTATATGGGCAGCCAGGCGACATCGGACGGCGTGCTGACGCTGACCGTCACGTTCAAGCTGGGCACCGACCCGGACAAGGCGCAGCAGCTGGTGCAGAACCGCGTGTCGCAGGCCGAACCGCGCCTGCCCGCGGAAGTGCGCGCACTCGGCATCACCACCGTCAAA…
2561511224-2562544365	MF033	2561511224	Proteobacteria	Alphaproteobacteria	Rhizobiales	Rhizobiaceae	Agrobacterium	2562544365	MNISRFFVDRPVFAGVLSILIVVAGLLGMRALPISEYPEVVPPSVVVRATYPGANPTVIAETVATPLEEQINGVEDMLYMGSQATSDGVLTLTVTFKLGTDPDKAQQLVQNRVSQAEPRLPAEVRALGITTVKSSPDFIMVVNLVSKTDAYDITYLRNYATLNVKDRLARIEGVGQVQVFGAGDYSMRVWLDPQKVAEHDLAASDVSDAIRQQNVQAAAGVIGASPSPNGVDLQLNVNAQGRLTTPEEFGNIIVKSGANGEITRLRDVARIELGAADYTLRSLLDGEPAVAVAVLQAPGSNAIEIADNVRATMDNLQLAMPDGVKYEIVYDTTKFVRSSIEKVVDTLLEAVGLVVLVVILFLQTWRASIIPLIAVPVSIIGTFAVMYAFGFSINALTLF…	ATGAATATTTCCAGATTTTTTGTCGACCGGCCGGTATTTGCCGGCGTCTTGTCGATCCTGATTGTGGTGGCAGGCCTTCTTGGCATGCGCGCCCTGCCGATTTCGGAATATCCCGAAGTCGTTCCGCCATCCGTCGTCGTGCGCGCCACCTATCCCGGTGCGAACCCGACCGTTATCGCTGAAACCGTCGCGACACCGCTCGAAGAACAGATCAACGGTGTCGAAGACATGCTCTACATGGGCAGCCAGGCGACGTCGGACGGCGTGCTGACGCTCACCGTCACCTTCAAGCTCGGCACCGATCCTGATAAGGCCCAGCAGCTTGTGCAGAACCGCGTCTCGCAGGCCGAACCGCGCCTGCCGGCGGAAGTGCGCGCGCTCGGCATCACCACGGTCAAG…
2228664006-2230702932	MF057	2228664006	Proteobacteria	Alphaproteobacteria	Rhizobiales	Rhizobiaceae	Rhizobium	2230702932	MNFSRFFVDRPVFAGVLSVLIVVAGLLGLRALPISEYPEVVPPSIVVRATYPGANPEVIAQTVATPLEEQINGVEGMLYMSSQATSDGVMTLTVTFKLGTDPDKAQQLVQNRVSQAEPRLPEEVKTIGITTVKSSPDLMMVVNLISPDNRYDITYLRNYGVLNIKDRLARIDGVGQVQVFGSGDYSMRVWIDPQKAAEHGLAASDVTNAIRGQNVQAAAGTIGASPSLSGVDLQLNVNAQGRLQTPEQFGNIIVKTGTNGEITRLRDVARIELGAADYSLRSILDGKPAVAIPVFQSPGSNAITISDEVQKTMEELKTAMPDGVSYEIVYDTTKFVRSSIEKVVDTLLEAIALVVIVVILFLQTWRASIIPLIAVPVSIIGTFAVMYVFGFSINALSLF…	ATGAATTTCTCCAGATTTTTTGTCGACCGTCCGGTGTTTGCCGGAGTCCTGTCGGTCCTCATCGTCGTCGCCGGTCTGCTTGGCCTGCGTGCGCTGCCGATTTCCGAATATCCCGAAGTCGTGCCGCCATCGATCGTCGTGCGCGCCACCTATCCGGGCGCCAACCCCGAGGTCATCGCCCAGACGGTCGCAACCCCGCTCGAAGAGCAGATCAACGGCGTCGAGGGCATGCTCTACATGTCGAGCCAGGCGACCTCGGACGGCGTCATGACGCTGACGGTCACCTTCAAACTCGGCACCGACCCCGACAAGGCACAGCAGCTCGTCCAGAACCGCGTGTCGCAGGCCGAACCGCGTCTGCCGGAGGAGGTGAAGACCATCGGCATCACGACGGTCAAG…
2517572096-2517742230	MF042	2517572096	Proteobacteria	Alphaproteobacteria	Rhizobiales	Rhizobiaceae	Rhizobium	2517742230	MNFSRFFVDRPVFAGVLSVLIVVAGLLGLRALPISEYPEVVPPSIVVRATYPGANPEVIAQTVATPLEEQINGVEGMLYMSSQATSDGVMTLTVTFKLGTDPDKAQQLVQNRVSQAEPRLPEEVKTIGITTVKSSPDLMMVVNLISPDNRYDITYLRNYGVLNIKDRLARIDGVGQVQVFGSGDYSMRVWIDPQKAAEHGLAASDVTNAIRGQNVQAAAGTIGASPSLSGVDLQLNVNAQGRLQTPEQFGNIIVKTGTNGEITRLRDVARIELGAADYSLRSILDGKPAVAIPVFQSPGSNAITISDEVQKTMEELKTAMPDGVSYEIVYDTTKFVRSSIEKVVDTLLEAIALVVIVVILFLQTWRASIIPLIAVPVSIIGTFAVMYVFGFSINALSLF…	ATGAATTTCTCCAGATTTTTTGTCGACCGTCCGGTGTTTGCCGGAGTCCTGTCGGTCCTCATCGTCGTCGCCGGTCTGCTTGGACTGCGCGCACTGCCGATTTCCGAATATCCCGAAGTCGTGCCGCCATCGATCGTCGTGCGCGCCACCTATCCGGGCGCCAACCCCGAGGTCATCGCGCAGACGGTTGCGACCCCGCTCGAAGAGCAGATCAACGGCGTCGAGGGCATGCTCTACATGTCGAGCCAGGCGACCTCGGACGGCGTCATGACGCTGACGGTCACCTTCAAACTCGGCACCGACCCCGACAAGGCACAGCAGCTCGTCCAGAACCGCGTGTCGCAGGCCGAACCGCGTCTGCCGGAGGAAGTGAAGACCATCGGCATCACGACGGTCAAG…
2510065092-2510431525	MF072	2510065092	Proteobacteria	Alphaproteobacteria	Rhizobiales	Rhizobiaceae	Rhizobium	2510431525	MNFSRFFVDRPVFAGVLSVLIVVAGLLGLRALPISEYPEVVPPSIVVRATYPGANPEVIAQTVATPLEEQINGVEGMLYMSSQATSDGVMTLTVTFKLGTDPDKAQQLVQNRVSQAEPRLPEEVKTIGITTVKSSPDLMMVVNLISPDNRYDITYLRNYGVLNIKDRLARIDGVGQVQVFGSGDYSMRVWIDPQKAAEHGLAASDVTNAIRGQNVQAAAGTIGASPSLSGVDLQLNVNAQGRLQTPEQFGNIIVKTGTNGEITRLRDVARIELGAADYSLRSILDGKPAVAIPVFQSPGSNAITISDEVQKTMEELKTAMPDGVSYEIVYDTTKFVRSSIEKVVDTLLEAIALVVIVVILFLQTWRASIIPLIAVPVSIIGTFAVMYVFGFSINALSLF…	ATGAATTTCTCCAGATTCTTTGTCGACCGTCCGGTGTTTGCCGGAGTCCTGTCGGTCCTCATCGTGGTCGCCGGTCTGCTTGGCCTGCGTGCACTGCCGATTTCCGAATATCCGGAAGTCGTTCCGCCATCGATCGTCGTGCGCGCCACCTATCCGGGCGCCAACCCTGAGGTCATCGCCCAGACGGTCGCCACTCCGCTCGAAGAGCAGATCAACGGCGTCGAGGGCATGCTCTACATGTCGAGCCAGGCGACATCGGACGGCGTCATGACGCTGACGGTCACCTTCAAGCTCGGCACCGACCCCGACAAGGCACAGCAGCTGGTTCAGAACCGCGTGTCGCAGGCCGAGCCGCGCCTGCCGGAAGAGGTGAAGACCATCGGCATCACGACGGTCAAG…
2517572231-2518208278	MF002	2517572231	Proteobacteria	Alphaproteobacteria	Rhizobiales	Rhizobiaceae	Rhizobium	2518208278	MNISRFFVDRPVFAGVLSVLIVVAGLIGMRSLPISEYPEVVPPSIVVRATYPGANPKVIAETVATPLEEQINGVEGMLYMSSQATSDGVMTLTVTFKLGTNPDQAQQLVQNRVSQAEPRLPTEVRALGITTVKSSPDLMMVVNLTSPDNRYDITYLRNYGVLNVKDRLARIEGVGQVQIFGSGDYSMRVWIDPQKAAEHNLAASNITNAIRAQNVQAAAGTIGASPSLTGVDIQLNVNAQGRLQTPEEFGNIIVKSGANGEITRLRDVARVELGASDYSLRSLLDSKSAVAIPVFQAPGSNAITISDQVIKTMDELQLAMPEGVKYEIVYDTTQFVRASIEKVVDTLLEAIALVVIVVILFLQTWRASIIPLIAVPVSIIGTFAVMYVFGFSINALSLF…	ATGAATATCTCCAGATTCTTTGTCGACCGCCCGGTGTTTGCCGGGGTGCTATCGGTCCTCATCGTGGTCGCCGGCCTGATCGGCATGCGATCGCTGCCGATTTCCGAATACCCGGAAGTCGTTCCGCCATCGATCGTCGTGCGCGCCACCTATCCCGGCGCCAACCCGAAGGTCATCGCCGAAACCGTCGCCACGCCGCTCGAAGAGCAGATCAACGGCGTCGAGGGCATGCTCTACATGTCCAGCCAGGCGACATCCGACGGCGTGATGACGCTGACGGTGACCTTCAAGCTCGGCACCAATCCCGACCAGGCGCAGCAGCTGGTGCAGAACCGCGTCAGCCAAGCAGAGCCCCGCCTGCCGACGGAGGTGCGCGCGCTCGGCATCACCACAGTCAAG…
2643221483-2643474844	MF028	2643221483	Proteobacteria	Alphaproteobacteria	Rhizobiales	Rhizobiaceae	Rhizobium	2643474844	MNISRFFIDRPVFAAVLSILIVVAGLIGVRSLPISEYPNVVPPSIVVRAVYPGANPTVIAETVATPLEEQINGVEDMLYMSSQATSDGVLNVTVTFKLGTDPDKAQQLVQNRVSQAEPRLPAEVRALGLTTVKSSPDFIMVVNLVSDVDRYDITYLRNYATLNVKDRLNRIQGVGQVQVFGAGDYSMRVWIDPQKAAEHGLAASDVSNAIRSQNVQAAAGIIGASPSQPGVDLQLNVNAQGRLRTPEEFGNIIVKSGENGEITRLRDVARIELGAADYTLRSLLDGRPAVAVAVLQAPGSNAIEIADNVKATMDQLQIAMPQGVKYEIVYDTTKFVRASIEKVIDTLLEAIALVVLVVILFLQTWRASIIPLIAVPVSIIGTFAVMYAFGFSINALTLF…	ATGAATATTTCCCGCTTCTTCATCGACAGGCCGGTCTTCGCGGCCGTGCTGTCGATCCTCATCGTGGTGGCCGGCCTGATCGGCGTGCGGTCACTGCCGATTTCCGAATATCCGAACGTGGTGCCGCCTTCGATCGTCGTGCGCGCCGTTTATCCCGGCGCCAACCCGACGGTTATCGCCGAGACGGTGGCGACGCCGCTCGAAGAGCAGATCAACGGCGTCGAGGACATGCTCTACATGTCCAGCCAGGCAACGTCCGACGGCGTCCTGAATGTCACCGTAACGTTCAAGCTCGGCACCGATCCGGACAAGGCACAGCAGCTCGTGCAGAACCGCGTCAGCCAGGCCGAACCGCGCCTGCCGGCGGAAGTGCGCGCGCTGGGTCTGACGACCGTCAAG…
2517572231-2518212037	MF002	2517572231	Proteobacteria	Alphaproteobacteria	Rhizobiales	Rhizobiaceae	Rhizobium	2518212037	MNISRFFIDRPVFAGVISVVIVVAGLIGLRALPISEYPQVVPPSVVVRATYPGANPRVIAETVATPLEEQINGVEGLLYMSSNSTSDGAMTLTVTFKLGTDPDQAQQLVQNRVSQAEPRLPEEVRALGITTVKSSPDFTLAVDLVSTNDRYDITYLRNYAVLNIKDRLARIEGVGDVQIFGAGDYSMRVWIDPQKAAQYELAASDITSAIQGQNVQAAAGTIGASPSPMGVDLQLNVNAQGRLETPEEFGNIIVKTGANGQVTRLRDVARLELGAADYSLRSLLDGKPAVAIPIFQAPGSNALEIADAVRKTMDELQQSMPDGVKYSIDYDTTKFVEASIEKVVHTLFEAIALVVLVVILFLQTWRASIIPLIAVPVSIIGTFAVMYVSGFSLNALSLF…	ATGAACATTTCCCGCTTTTTCATTGACCGCCCGGTATTCGCGGGCGTCATATCGGTGGTGATCGTCGTAGCAGGCCTTATCGGACTGCGAGCGCTGCCGATCTCCGAGTACCCTCAGGTCGTACCACCGTCCGTGGTCGTGAGGGCGACGTATCCCGGGGCAAATCCCCGAGTGATCGCGGAGACTGTAGCGACCCCGCTCGAAGAGCAGATCAATGGGGTCGAGGGTCTACTTTATATGTCGAGTAATTCGACGTCCGATGGCGCGATGACGCTGACGGTCACTTTCAAGCTTGGAACCGATCCCGATCAAGCACAACAGCTTGTCCAGAACCGAGTCTCCCAAGCTGAACCGCGCTTGCCAGAAGAGGTGAGGGCCCTCGGCATCACGACTGTCAAA…
2546825540-2546958450	MF007	2546825540	Proteobacteria	Betaproteobacteria	Burkholderiales	Burkholderiaceae	Burkholderia	2546958450	MNISKFFIDRPIFAGVLSVIILLGGVIAMFLLPISEYPEVVPPSVIVKAQYPGANPKVIAETVASPLEEQINGVEDMLYMQSQANSDGNMTITVTFKLGTDPDKATQLVQNRVNQALPRLPEDVQRLGITTVKSSPTLTMVVHLISPDNRYDMTYLRNYALINVKDRLSRIQGVGQVQLWGSGDYAMRVWLDPQKVAQRGLSAEDVVQSIREQNVQVAAGVIGASPSLPGTPLQLSVNARGRLQTEDEFGDIVVKTTPDGGVTHLRDIARIGLDASEYGLRSLLDNKPAVAMAINQSPGANSLQISDEVRKTMAELKQDMPAGVDYKIVYDPTQFVRSSIKAVVHTLLEAIALVVIVVIVFLQTWRASLIPLIAVPVSIIGTFSLLLAFGYSINALSLF…	ATGAACATTTCCAAATTCTTTATCGACCGGCCGATCTTCGCAGGAGTCCTATCGGTGATCATCCTGCTCGGCGGGGTGATCGCGATGTTCCTGCTGCCGATTTCGGAATATCCGGAAGTCGTGCCGCCTTCCGTGATCGTGAAGGCGCAGTACCCGGGCGCGAACCCGAAAGTGATCGCCGAGACGGTCGCGTCGCCGCTGGAAGAACAGATCAACGGCGTCGAGGACATGCTCTACATGCAGTCGCAGGCGAACAGCGACGGCAACATGACGATCACCGTCACGTTCAAGCTCGGCACCGATCCGGACAAGGCCACGCAGCTCGTGCAGAACCGCGTGAACCAGGCGCTGCCGCGTTTGCCGGAAGACGTGCAGCGGCTCGGCATCACGACGGTGAAG…
2546825542-2546968036	MF006	2546825542	Proteobacteria	Betaproteobacteria	Burkholderiales	Burkholderiaceae	Burkholderia	2546968036	MNISKFFIDRPIFAGVLSVIILLGGVIAMFLLPISEYPEVVPPSVIVKAQYPGANPKVIAETVASPLEEQINGVEDMLYMQSQANSDGNMTITVTFKLGTDPDKATQLVQNRVNQALPRLPEDVQRLGITTVKSSPTLTMVVHLISPDNRYDMTYLRNYALINVKDRLSRIQGVGQVQLWGSGDYAMRVWLDPQKVAQRGLSAEDVVQSIREQNVQVAAGVIGASPSLPGTPLQLSVNARGRLQTEDEFGDIVVKTTPDGGVTHLRDIARIGLDASEYGLRSLLDNKPAVAMAINQSPGANSLQISDEVRKTMAELKQDMPAGVDYKIVYDPTQFVRSSIKAVVHTLLEAIALVVIVVIVFLQTWRASLIPLIAVPVSIIGTFSLLLAFGYSINALSLF…	ATGAACATTTCCAAATTCTTTATCGACCGGCCGATCTTCGCAGGAGTCCTATCGGTGATCATCCTGCTCGGCGGGGTGATCGCGATGTTCCTGCTGCCGATTTCGGAATATCCGGAAGTCGTGCCGCCTTCCGTGATCGTGAAGGCGCAGTACCCGGGCGCGAACCCGAAAGTGATCGCCGAGACGGTCGCGTCGCCGCTGGAAGAACAGATCAACGGCGTCGAGGACATGCTCTACATGCAGTCGCAGGCGAACAGCGACGGCAACATGACGATCACCGTCACGTTCAAGCTCGGCACCGATCCGGACAAGGCCACGCAGCTCGTGCAGAACCGCGTGAACCAGGCGCTGCCGCGTTTGCCGGAAGACGTGCAGCGGCTCGGCATCACGACGGTGAAG…
2546825541-2546965330	CL011	2546825541	Proteobacteria	Betaproteobacteria	Burkholderiales	Burkholderiaceae	Burkholderia	2546965330	MNISKFFIDRPIFAGVLSVLILLAGVISLFKLPISEYPEVVPPSVVVHAQYPGANPKVIAEAVASPLEEQINGVENMLYMQSQANSDGNLTLTVTFKLGTNPDLATQLVQNRVNQALPRLPEDVQRLGVTTIKSSPTLTMVVHLISPNNRYDMTYLRNYALLNVKDRLARIQGVGEVQLWGSGDYAMRVWLDPQKVAQRGLTATEVVNAIREQNIQVAAGVIGASPSVPGTQLQLSVNARGRLKTEGEFGDIIVKTTPDGGVTYLKDIARIELAASEYGLRSLLDNKPAVALAINQAPGANSLAISDQVRSAMKELAEDMPAGVEYKIVYDPTQFVRSSIEAVVHTLLEAIALVVIVVIVFLQTWRASIIPLIAVPVSIVGTFSLLLAFGFSINALSLF…	ATGAACATATCCAAATTCTTCATCGATCGGCCGATCTTTGCCGGCGTGCTATCGGTATTGATCCTGCTGGCGGGCGTGATTTCGCTCTTCAAGCTGCCGATCTCGGAGTATCCGGAAGTCGTGCCGCCTTCAGTGGTGGTGCACGCGCAGTATCCGGGTGCGAATCCGAAGGTGATCGCCGAGGCGGTCGCCTCGCCGCTCGAAGAGCAGATCAACGGCGTCGAGAACATGCTGTACATGCAGTCGCAGGCGAATAGCGACGGCAATCTCACGCTCACGGTGACCTTCAAGCTCGGCACCAATCCGGACCTTGCGACGCAGCTCGTGCAGAACCGCGTCAATCAGGCGCTGCCGCGTCTGCCGGAAGACGTGCAGCGTCTCGGCGTGACGACGATCAAG…
2546825545-2546990692	MF384	2546825545	Proteobacteria	Betaproteobacteria	Burkholderiales	Burkholderiaceae	Burkholderia	2546990692	MNISKFFIDRPIFAGVLSVLILLAGVISLFKLPISEYPEVVPPSVVVHAQYPGANPKVIAEAVASPLEEQINGVENMLYMQSQANSDGNLTLTVTFKLGTNPDLATQLVQNRVNQALPRLPEDVQRLGVTTIKSSPTLTMVVHLISPNNRYDMTYLRNYALLNVKDRLARIQGVGEVQLWGSGDYAMRVWLDPQKVAQRGLTATEVVNAIREQNIQVAAGVIGASPSVPGTQLQLSVNARGRLKTEGEFGDIIVKTTPDGGVTYLKDIARIELAASEYGLRSLLDNKPAVALAINQAPGANSLAISDQVRSAMKELAEDMPAGVEYKIVYDPTQFVRSSIEAVVHTLLEAIALVVIVVIVFLQTWRASIIPLIAVPVSIVGTFSLLLAFGFSINALSLF…	ATGAACATATCCAAATTCTTCATCGATCGGCCGATCTTTGCCGGCGTGCTATCGGTATTGATCCTGCTGGCGGGCGTGATTTCGCTCTTCAAGCTGCCGATCTCGGAGTATCCGGAAGTCGTGCCGCCTTCAGTGGTGGTGCACGCGCAGTATCCGGGTGCGAATCCGAAGGTGATCGCCGAGGCGGTCGCCTCGCCGCTCGAAGAGCAGATCAACGGCGTCGAGAACATGCTGTACATGCAGTCGCAGGCGAATAGCGACGGCAATCTCACGCTCACGGTGACCTTCAAGCTCGGCACCAATCCGGACCTTGCGACGCAGCTCGTGCAGAACCGCGTCAATCAGGCGCTGCCGCGTCTGCCGGAAGACGTGCAGCGTCTCGGCGTGACGACGATCAAG…
2521172625-2521672176	MF376	2521172625	Proteobacteria	Betaproteobacteria	Burkholderiales	Burkholderiaceae	Burkholderia	2521672176	MNISKFFIDRPIFAGVLSVLVLLAGVISLFKLPISEYPEVVPPSVVVHAQYPGANPKVIAEAVASPLEEQINGVENMLYMQSQANSDGNLTLTVTFKLGTNPDLATQLVQNRVNQALPRLPEDVQRLGVTTIKSSPTLTMVVHLISPNNRYDMTYLRNYALLNVKDRLARIQGVGEVQLWGSGDYAMRVWLDPQKVAQRGLTATEVVNAIREQNIQVAAGVIGASPSVPGTQLQLSVNARGRLKTEGEFGDIIVKTAPDGGVTYLRDIARVELAASEYGLRSLLDNKPAVALAINQAPGANSLAISDEVRSAMKDLAQDMPAGVEYKIVYDPTQFVRSSIEAVVHTLLEAIALVVIVVIVFLQTWRASIIPLIAVPVSIVGTFSLLLAFGFSINALSLF…	ATGAACATATCCAAATTCTTCATCGATCGGCCGATCTTTGCGGGCGTGCTATCGGTATTGGTTCTGCTGGCGGGCGTCATTTCGCTCTTCAAGCTGCCGATCTCCGAGTACCCCGAAGTGGTCCCGCCGTCGGTCGTGGTGCACGCGCAGTATCCTGGCGCAAATCCGAAAGTGATCGCGGAAGCCGTCGCTTCGCCGCTCGAAGAGCAGATCAACGGCGTCGAGAACATGCTGTATATGCAGTCGCAAGCAAATAGCGACGGCAATCTCACGCTGACGGTCACGTTCAAGCTCGGCACGAACCCGGACCTCGCAACGCAACTGGTGCAGAACCGCGTGAACCAGGCACTGCCGCGTTTGCCGGAAGACGTCCAACGGCTCGGCGTAACGACGATCAAG…
2643221485-2643488843	MF160	2643221485	Proteobacteria	Betaproteobacteria	Burkholderiales	Comamonadaceae	Variovorax	2643488843	MNLSKFFIDRPIFAGVLSLLMLIAGLIALRGLPISEYPEVAPPSVVVRAQYPGANPKVIAETVATPLEEQINGVEGMLYMGSQATTDGVLTLTVTFRLGTDPDKAQQLVQNRVSQAEPRLPEEVRRLGITTVKSAPDLTMVVHLVSPNNRYDINYLRNYAVLNVKDPLARIEGVGQVQIFGGGDYSMRVWLDPQKVAQRGLSASDVVAAIRGQNVQAAAGVVGASPGLSGVDMQLSINAQGRLQSEEEFGDIIVKSGTDGAVTRLRDIGRLEMGAADYSLRSLLNNDPAVGMGVFQAPGSNALDISANVRKTMEELNKNMPEGLEYRIAYDPTQFVRASIESVIHTLLEAIMLVVLVVILFLQTWRASIIPLLAVPVSVIGTFAVLHILGFSINALSLF…	ATGAATCTCTCAAAATTCTTCATCGACCGGCCGATCTTTGCCGGCGTGCTGTCGCTGTTGATGCTGATAGCGGGCCTGATCGCGTTGCGCGGTCTGCCGATCTCGGAGTACCCGGAAGTCGCGCCGCCCTCGGTGGTGGTGCGTGCCCAGTACCCCGGTGCGAATCCGAAGGTGATCGCCGAGACGGTGGCCACCCCGCTGGAAGAGCAGATCAACGGCGTCGAAGGCATGCTCTACATGGGCAGCCAGGCGACCACCGACGGCGTGCTGACGCTCACCGTCACCTTCCGCCTCGGCACCGATCCCGACAAGGCACAGCAGCTGGTGCAGAACCGCGTCTCCCAAGCCGAGCCGCGCCTGCCCGAGGAAGTGCGCCGTCTCGGCATCACGACCGTCAAG…
2643221492-2643525976	MF278	2643221492	Proteobacteria	Betaproteobacteria	Burkholderiales	Comamonadaceae	Variovorax	2643525976	MNLSKFFIDRPIFAGVLSLLMLIAGLIALRGLPISEYPEVAPPSVVVRAQYPGANPKVIAETVATPLEEQINGVEGMLYMGSQATTDGVLTLTVTFRLGTDPDKAQQLVQNRVSQAEPRLPEEVRRLGITTVKSAPDLTMVVHLVSPNNRYDINYLRNYAVLNVKDPLARIEGVGQVQIFGGGDYSMRVWLDPQKVAQRGLSASDVVAAIRGQNVQAAAGVVGASPGLSGVDMQLSINAQGRLQSEEEFGDIIVKSGADGAVTRLRDIGRLEMGAADYSLRSLLNNDPAVGMGVFQAPGSNALDISANVRKTMAELNKNMPEGLEYRIAYDPTQFVRASIESVIHTLLEAIMLVVLVVILFLQTWRASIIPLLAVPVSVIGTFAVLHILGFSINALSLF…	ATGAATCTCTCAAAATTCTTCATCGACCGGCCGATCTTTGCCGGCGTGCTGTCGCTGTTGATGCTGATAGCGGGCCTGATCGCGTTGCGCGGTCTGCCGATCTCGGAGTACCCGGAAGTCGCGCCGCCCTCGGTGGTGGTGCGTGCCCAGTACCCCGGGGCCAACCCGAAGGTGATCGCCGAAACGGTGGCCACCCCGCTGGAAGAGCAGATCAACGGCGTCGAAGGCATGCTCTACATGGGCAGCCAGGCGACCACCGACGGCGTGCTGACGCTCACCGTCACCTTCCGCCTCGGCACCGATCCCGACAAGGCGCAGCAGCTGGTGCAGAACCGCGTCTCGCAAGCCGAGCCGCGCCTGCCCGAGGAAGTGCGCCGTCTCGGCATCACGACCGTCAAG…
2643221501-2643571949	MF375	2643221501	Proteobacteria	Betaproteobacteria	Burkholderiales	Comamonadaceae	Variovorax	2643571949	MNLSKFFIDRPIFAGVLSLLMLIAGLIALRGLPISEYPEVAPPSVVVRAQYPGANPKVIAETVATPLEEQINGVEGMLYMGSQATTDGVLTLTVTFRLGTDPDKAQQLVQNRVSQAEPRLPEEVRRLGITTVKSAPDLTMVVHLVSPNNRYDINYLRNYAVLNVKDPLARIEGVGQVQIFGGGDYSMRVWLDPQKVAQRGLSASDVVAAIRGQNVQAAAGVVGASPGLSGVDMQLSINAQGRLQSEEEFGDIIVKSGADGAVTRLRDIGRLEMGAADYSLRSLLNNDPAVGMGVFQAPGSNALDISANVRKTMAELNKNMPEGLEYRIAYDPTQFVRASIESVIHTLLEAIMLVVLVVILFLQTWRASIIPLLAVPVSVIGTFAVLHILGFSINALSLF…	ATGAATCTCTCAAAATTCTTCATCGACCGGCCGATCTTTGCCGGCGTGCTGTCGCTGTTGATGCTGATAGCGGGCCTGATCGCGTTGCGCGGTCTGCCGATCTCGGAGTACCCGGAAGTCGCGCCGCCCTCGGTGGTGGTGCGTGCCCAGTACCCCGGGGCCAACCCGAAGGTGATCGCCGAAACGGTGGCCACCCCGCTGGAAGAGCAGATCAACGGCGTCGAAGGCATGCTCTACATGGGCAGCCAGGCGACCACCGACGGCGTGCTGACGCTCACCGTCACCTTCCGCCTCGGCACCGATCCCGACAAGGCGCAGCAGCTGGTGCAGAACCGCGTCTCGCAAGCCGAGCCGCGCCTGCCCGAGGAAGTGCGCCGTCTCGGCATCACGACCGTCAAG…
2519899633-2520436885	MF110	2519899633	Proteobacteria	Betaproteobacteria	Burkholderiales	Comamonadaceae	Variovorax	2520436885	MNLSKFFIDRPIFAGVLSLLMLIAGLIALRGLPISEYPEVAPPSVVVRAQYPGANPKVIAETVATPLEEQINGVEGMLYMGSQATTDGVLTLTVTFRLGTDPDKAQQLVQNRVSQAEPRLPEEVRRLGITTVKSAPDLTMVVHLVSPNNRYDINYLRNYAVLNVKDPLARIEGVGQVQIFGGGDYSMRVWLDPQKVAQRGLSASDVVAAIRGQNVQAAAGVVGASPGLSGVDMQLSINAQGRLQSEEEFGDIIVKSGTDGAVTRLRDIGRLEMGAADYSLRSLLNNDPAVGMGVFQAPGSNALDISANVRKTMAELNKNMPEGLEYRIAYDPTQFVRASIESVIHTLLEAIMLVVLVVILFLQTWRASIIPLLAVPVSVIGTFAVLHVLGFSINALSLF…	ATGAATCTCTCAAAATTCTTCATCGACCGGCCGATCTTTGCCGGCGTGCTGTCGCTCTTGATGCTGATAGCGGGCCTGATCGCGTTGCGCGGTCTGCCGATCTCGGAGTACCCGGAAGTCGCGCCGCCTTCGGTGGTGGTGCGCGCCCAGTACCCCGGTGCCAATCCGAAGGTGATCGCCGAAACGGTGGCCACCCCGCTGGAAGAGCAGATCAACGGCGTCGAAGGCATGCTCTACATGGGCAGCCAGGCGACCACCGACGGCGTGCTCACGCTCACCGTCACCTTCCGCCTGGGCACCGACCCCGACAAGGCGCAGCAACTGGTGCAGAACCGCGTCTCGCAAGCCGAGCCGCGCCTGCCCGAGGAAGTGCGCCGGCTCGGCATCACGACCGTCAAG…
2643221498-2643556141	MF350	2643221498	Proteobacteria	Betaproteobacteria	Burkholderiales	Comamonadaceae	Variovorax	2643556141	MNLSKFFIDRPIFAGVLSLLMLIAGLIALRGLPISEYPEVAPPSVVVRAQYPGANPKVIAETVATPLEEQINGVEGMLYMGSQATTDGVLTLTVTFRLGTDPDKAQQLVQNRVSQAEPRLPEEVRRLGITTVKSAPDLTMVVHLVSPNNRYDINYLRNYAVLNVKDPLARIEGVGQVQIFGGGDYSMRVWLDPQKVAQRGLSASDVVAAIRGQNVQAAAGVVGASPGLSGVDMQLSINAQGRLQSEEEFGDIIVKSGTDGAVTRLRDIGRLEMGAADYSLRSLLNNDPAVGMGVFQAPGSNALDISANVRKTMAELNKNMPEGLEYRIAYDPTQFVRASIESVIHTLLEAIMLVVLVVILFLQTWRASIIPLLAVPVSVIGTFAVLHVLGFSINALSLF…	ATGAATCTCTCAAAATTCTTCATCGACCGGCCGATCTTTGCCGGCGTGCTGTCGCTGTTGATGCTGATAGCCGGCCTGATCGCGTTGCGCGGTCTGCCGATCTCGGAGTACCCGGAAGTCGCGCCGCCTTCGGTGGTGGTGCGCGCCCAGTATCCCGGTGCCAACCCGAAGGTGATCGCTGAAACAGTGGCCACCCCGCTCGAAGAGCAGATCAACGGCGTCGAAGGCATGCTCTACATGGGCAGCCAGGCGACCACCGACGGCGTGCTGACGCTCACCGTCACGTTCCGCCTGGGTACCGATCCCGACAAGGCACAGCAGCTCGTGCAGAACCGCGTCTCGCAAGCCGAGCCGCGCCTGCCCGAGGAAGTGCGCCGTCTCGGCATCACGACCGTCAAG…
2517572245-2518270422	MF004	2517572245	Proteobacteria	Betaproteobacteria	Burkholderiales	Comamonadaceae	Variovorax	2518270422	MNLSKFFIDRPIFAGVLSLLILIAGLIALRGLPISEYPEVAPPSVVVRAQYPGANPKVIAETVATPLEEQINGVEGMLYMGSQATTDGVLTLTVTFRLGTDPDKAQQLVQNRVSQAEPRLPEEVRRLGITTVKSAPDLTMVVHLVSPNNRYDINYLRNYAVLNVKDPLARIEGVGQVQIFGGGDYSMRVWLDPQKVAQRGLSASDVVAAIRGQNVQAAAGVVGASPGLSGVDMQLSINAQGRLQSEEEFGDIIVKSGTDGAVTRLRDIGRLEMGAADYSLRSLLNNDPAVGMGVFQAPGSNALDISSNVRKTMAELNKNMPEGLEYRIAYDPTQFVRASIESVIHTLLEAILLVVLVVILFLQTWRASIIPLLAVPVSVIGTFAVLHVLGFSINALSLF…	ATGAATCTCTCTAAATTCTTCATCGACCGGCCGATCTTTGCCGGCGTGCTGTCGCTATTGATCCTGATAGCCGGCCTGATCGCGCTGCGCGGGCTGCCGATCTCGGAGTACCCGGAAGTTGCGCCGCCCTCGGTGGTGGTGCGCGCCCAGTACCCGGGCGCCAACCCGAAGGTGATCGCCGAAACCGTGGCCACGCCGCTCGAAGAGCAGATCAACGGCGTCGAAGGCATGCTCTACATGGGCAGCCAGGCCACCACCGACGGCGTGCTGACGCTCACCGTCACCTTCCGCCTCGGCACCGACCCGGACAAGGCGCAGCAGCTGGTGCAGAACCGCGTCTCGCAAGCCGAGCCGCGCCTGCCGGAGGAAGTGCGCCGCCTCGGCATCACGACCGTCAAG…
2643221495-2643537282	MF295	2643221495	Proteobacteria	Betaproteobacteria	Burkholderiales	Comamonadaceae	Variovorax	2643537282	MNLSKFFIDRPIFAGVLSLLILIAGLIALRGLPISEYPEVAPPSVVVRAQYPGANPKVIAETVATPLEEQINGVEGMLYMGSQATTDGVLTLTVTFRLGTDPDKAQQLVQNRVSQAEPRLPEEVRRLGITTVKSAPDLTMVVHLVSPNNRYDINYLRNYAVLNVKDPLARIEGVGQVQIFGGGDYSMRVWLDPQKVAQRGLSASDVVAAIRGQNVQAAAGVVGASPGLSGVDMQLSINAQGRLQSEEEFGDIIVKSGTDGAVTRLRDIGRLEMGAADYSLRSLLNNDPAVGMGVFQAPGSNALDISSNVRKTMAELNKNMPEGLEYRIAYDPTQFVRASIESVIHTLLEAILLVVLVVILFLQTWRASIIPLLAVPVSVIGTFAVLHVLGFSINALSLF…	ATGAATCTCTCTAAATTCTTCATCGACCGGCCGATCTTTGCCGGCGTGCTGTCGCTATTGATCCTGATAGCCGGCCTGATCGCGCTGCGCGGGCTGCCGATCTCGGAGTACCCGGAAGTTGCGCCGCCCTCGGTGGTGGTGCGCGCCCAGTACCCGGGCGCCAACCCGAAGGTGATCGCCGAAACCGTGGCCACGCCGCTCGAAGAGCAGATCAACGGCGTCGAAGGCATGCTCTACATGGGCAGCCAGGCCACCACCGACGGCGTGCTGACGCTCACCGTCACCTTCCGCCTCGGCACCGACCCGGACAAGGCGCAGCAGCTGGTGCAGAACCGCGTCTCGCAAGCCGAGCCGCGCCTGCCGGAGGAAGTGCGCCGCCTCGGCATCACGACCGTCAAG…
2643221497-2643551987	MF349	2643221497	Proteobacteria	Betaproteobacteria	Burkholderiales	Comamonadaceae	Variovorax	2643551987	MNLSKFFIDRPIFAGVLSLLILIAGLIALRGLPISEYPEVAPPSVVVRAQYPGANPKVIAETVATPLEEQINGVEGMLYMGSQATTDGVLTLTVTFRLGTDPDKAQQLVQNRVSQAEPRLPEEVRRLGITTVKSAPDLTMVVHLVSPNNRYDINYLRNYAVLNVKDPLARIEGVGQVQIFGGGDYSMRVWLDPQKVAQRGLSASDVVAAIRGQNVQAAAGVVGASPGLSGVDMQLSINAQGRLQSEEEFGDIIVKSGTDGAVTRLRDIGRLEMGAADYSLRSLLNNDPAVGMGVFQAPGSNALDISSNVRKTMAELNKNMPEGLEYRIAYDPTQFVRASIESVIHTLLEAILLVVLVVILFLQTWRASIIPLLAVPVSVIGTFAVLHVLGFSINALSLF…	ATGAATCTCTCTAAATTCTTCATCGACCGGCCGATCTTTGCCGGCGTGCTGTCGCTATTGATCCTGATAGCCGGCCTGATCGCGCTGCGCGGGCTGCCGATCTCGGAGTACCCGGAAGTTGCGCCGCCCTCGGTGGTGGTGCGCGCCCAGTACCCGGGCGCCAACCCGAAGGTGATCGCCGAAACCGTGGCCACGCCGCTCGAAGAGCAGATCAACGGCGTCGAAGGCATGCTCTACATGGGCAGCCAGGCCACCACCGACGGCGTGCTGACGCTCACCGTCACCTTCCGCCTCGGCACCGACCCGGACAAGGCGCAGCAGCTGGTGCAGAACCGCGTCTCGCAAGCCGAGCCGCGCCTGCCGGAGGAAGTGCGCCGCCTCGGCATCACGACCGTCAAG…
2643221499-2643563318	MF369	2643221499	Proteobacteria	Betaproteobacteria	Burkholderiales	Comamonadaceae	Variovorax	2643563318	MNLSKFFIDRPIFAGVLSLLILIAGLIALRGLPISEYPEVAPPSVVVRAQYPGANPKVIAETVATPLEEQINGVEGMLYMGSQATTDGVLTLTVTFRLGTDPDKAQQLVQNRVSQAEPRLPEEVRRLGITTVKSAPDLTMVVHLVSPNNRYDINYLRNYAVLNVKDPLARIEGVGQVQIFGGGDYSMRVWLDPQKVAQRGLSASDVVAAIRGQNVQAAAGVVGASPGLSGVDMQLSINAQGRLQSEEEFGDIIVKSGTDGAVTRLRDIGRLEMGAADYSLRSLLNNDPAVGMGVFQAPGSNALDISSNVRKTMAELNKNMPEGLEYRIAYDPTQFVRASIESVIHTLLEAILLVVLVVILFLQTWRASIIPLLAVPVSVIGTFAVLHVLGFSINALSLF…	ATGAATCTCTCTAAATTCTTCATCGACCGGCCGATCTTTGCCGGCGTGCTGTCGCTATTGATCCTGATAGCCGGCCTGATCGCGCTGCGCGGGCTGCCGATCTCGGAGTACCCGGAAGTTGCGCCGCCCTCGGTGGTGGTGCGCGCCCAGTACCCGGGCGCCAACCCGAAGGTGATCGCCGAAACCGTGGCCACGCCGCTCGAAGAGCAGATCAACGGCGTCGAAGGCATGCTCTACATGGGCAGCCAGGCCACCACCGACGGCGTGCTGACGCTCACCGTCACCTTCCGCCTCGGCACCGACCCGGACAAGGCGCAGCAGCTGGTGCAGAACCGCGTCTCGCAAGCCGAGCCGCGCCTGCCGGAGGAAGTGCGCCGCCTCGGCATCACGACCGTCAAG…
2643221508-2643617758	CL014	2643221508	Proteobacteria	Betaproteobacteria	Burkholderiales	Comamonadaceae	Variovorax	2643617758	MNLSKFFIDRPIFAGVLSLLILIAGLIALRGLPISEYPEVAPPSVVVRAQYPGANPKVIAETVATPLEEQINGVEGMLYMGSQATTDGVLTLTVTFRLGTDPDKAQQLVQNRVSQAEPRLPEEVRRLGITTVKSAPDLTMVVHLVSPNNRYDINYLRNYAVLNVKDPLARIEGVGQVQIFGGGDYSMRVWLDPQKVAQRGLSASDVVAAIRGQNVQAAAGVVGASPGLSGVDMQLSINAQGRLQSEEEFGDIIVKSGTDGAVTRLRDIGRLEMGAADYSLRSLLNNDPAVGMGVFQAPGSNALDISSNVRKTMAELNKNMPEGLEYRIAYDPTQFVRASIESVIHTLLEAILLVVLVVILFLQTWRASIIPLLAVPVSVIGTFAVLHVLGFSINALSLF…	ATGAATCTCTCTAAATTCTTCATCGACCGGCCGATCTTTGCCGGCGTGCTGTCGCTATTGATCCTGATAGCCGGCCTGATCGCGCTGCGCGGGCTGCCGATCTCGGAGTACCCGGAAGTTGCGCCGCCCTCGGTGGTGGTGCGCGCCCAGTACCCGGGCGCCAACCCGAAGGTGATCGCCGAAACCGTGGCCACGCCGCTCGAAGAGCAGATCAACGGCGTCGAAGGCATGCTCTACATGGGCAGCCAGGCCACCACCGACGGCGTGCTGACGCTCACCGTCACCTTCCGCCTCGGCACCGACCCGGACAAGGCGCAGCAGCTGGTGCAGAACCGCGTCTCGCAAGCCGAGCCGCGCCTGCCGGAGGAAGTGCGCCGCCTCGGCATCACGACCGTCAAG…
2643221495-2643533492	MF295	2643221495	Proteobacteria	Betaproteobacteria	Burkholderiales	Comamonadaceae	Variovorax	2643533492	VNISKFFIDRPIFAGVLSALILLAGLVASFNMPVSEYPQVIPPSVVVHAQYPGANAKTIAETVAAPLEQSVNGVEDMLYMDSKASGDGHLYLTVTFKLGTDPDRAQQLVQTRVSQAQARLPEDVQRLGVTAVKNLPMITIAVHMVSPKGTYDNNYISNYAILHVKDRLARITGVGDVAIWGPGGYAMRVWLDPAALAERGLSANDVASAIRRQNIQAAVGTIGSSPTSADTAFQLNVNADGRLKSPEEFKAIVIKSDARGAITRLGDVARVELGAEDYGIRATLDNAPAVAVTVQEAPGANSLQISRDVHKAMKELEKDFPEDVVYRIVYEPSRAVQSGIDAVIETLLESVALVVLVVFLFLQTWRASIIPLIAVPISIVGTFTFLLLAGYSINTLSLF…	GTGAACATCTCGAAATTCTTCATCGACAGGCCGATCTTCGCTGGCGTCCTGTCTGCGCTGATTCTCCTCGCAGGGCTCGTAGCGTCGTTCAACATGCCGGTCTCGGAATACCCGCAGGTCATCCCGCCGTCGGTCGTGGTGCACGCGCAATACCCGGGCGCTAACGCCAAGACGATCGCGGAAACCGTCGCGGCACCGTTGGAGCAGTCCGTCAACGGCGTTGAGGACATGCTCTACATGGACTCGAAGGCCAGCGGTGACGGTCACCTGTACCTGACCGTGACCTTCAAGCTGGGAACCGATCCGGACAGGGCCCAGCAGCTGGTGCAAACCCGCGTCTCCCAAGCCCAAGCGCGACTGCCCGAGGACGTGCAGCGCCTGGGCGTGACCGCGGTCAAG…
2643221497-2643546450	MF349	2643221497	Proteobacteria	Betaproteobacteria	Burkholderiales	Comamonadaceae	Variovorax	2643546450	VNISKFFIDRPIFAGVLSALILLAGLVASFNMPVSEYPQVIPPSVVVHAQYPGANAKTIAETVAAPLEQSVNGVEDMLYMDSKASGDGHLYLTVTFKLGTDPDRAQQLVQTRVSQAQARLPEDVQRLGVTAVKNLPMITIAVHMVSPKGTYDNNYISNYAILHVKDRLARITGVGDVAIWGPGGYAMRVWLDPAALAERGLSANDVASAIRRQNIQAAVGTIGSSPTSADTAFQLNVNADGRLKSPEEFKAIVIKSDARGAITRLGDVARVELGAEDYGIRATLDNAPAVAVTVQEAPGANSLQISRDVHKAMKELEKDFPEDVVYRIVYEPSRAVQSGIDAVIETLLESVALVVLVVFLFLQTWRASIIPLIAVPISIVGTFTFLLLAGYSINTLSLF…	GTGAACATCTCGAAATTCTTCATCGACAGGCCGATCTTCGCTGGCGTCCTGTCTGCGCTGATTCTCCTCGCAGGGCTCGTAGCGTCGTTCAACATGCCGGTCTCGGAATACCCGCAGGTCATCCCGCCGTCGGTCGTGGTGCACGCGCAATACCCGGGCGCTAACGCCAAGACGATCGCGGAAACCGTCGCGGCACCGTTGGAGCAGTCCGTCAACGGCGTTGAGGACATGCTCTACATGGACTCGAAGGCCAGCGGTGACGGTCACCTGTACCTGACCGTGACCTTCAAGCTGGGAACCGATCCGGACAGGGCCCAGCAGCTGGTGCAAACCCGCGTCTCCCAAGCCCAAGCGCGACTGCCCGAGGACGTGCAGCGCCTGGGCGTGACCGCGGTCAAG…
2643221499-2643559939	MF369	2643221499	Proteobacteria	Betaproteobacteria	Burkholderiales	Comamonadaceae	Variovorax	2643559939	VNISKFFIDRPIFAGVLSALILLAGLVASFNMPVSEYPQVIPPSVVVHAQYPGANAKTIAETVAAPLEQSVNGVEDMLYMDSKASGDGHLYLTVTFKLGTDPDRAQQLVQTRVSQAQARLPEDVQRLGVTAVKNLPMITIAVHMVSPKGTYDNNYISNYAILHVKDRLARITGVGDVAIWGPGGYAMRVWLDPAALAERGLSANDVASAIRRQNIQAAVGTIGSSPTSADTAFQLNVNADGRLKSPEEFKAIVIKSDARGAITRLGDVARVELGAEDYGIRATLDNAPAVAVTVQEAPGANSLQISRDVHKAMKELEKDFPEDVVYRIVYEPSRAVQSGIDAVIETLLESVALVVLVVFLFLQTWRASIIPLIAVPISIVGTFTFLLLAGYSINTLSLF…	GTGAACATCTCGAAATTCTTCATCGACAGGCCGATCTTCGCTGGCGTCCTGTCTGCGCTGATTCTCCTCGCAGGGCTCGTAGCGTCGTTCAACATGCCGGTCTCGGAATACCCGCAGGTCATCCCGCCGTCGGTCGTGGTGCACGCGCAATACCCGGGCGCTAACGCCAAGACGATCGCGGAAACCGTCGCGGCACCGTTGGAGCAGTCCGTCAACGGCGTTGAGGACATGCTCTACATGGACTCGAAGGCCAGCGGTGACGGTCACCTGTACCTGACCGTGACCTTCAAGCTGGGAACCGATCCGGACAGGGCCCAGCAGCTGGTGCAAACCCGCGTCTCCCAAGCCCAAGCGCGACTGCCCGAGGACGTGCAGCGCCTGGGCGTGACCGCGGTCAAG…
2643221508-2643612707	CL014	2643221508	Proteobacteria	Betaproteobacteria	Burkholderiales	Comamonadaceae	Variovorax	2643612707	VNISKFFIDRPIFAGVLSALILLAGLVASFNMPVSEYPQVIPPSVVVHAQYPGANAKTIAETVAAPLEQSVNGVEDMLYMDSKASGDGHLYLTVTFKLGTDPDRAQQLVQTRVSQAQARLPEDVQRLGVTAVKNLPMITIAVHMVSPKGTYDNNYISNYAILHVKDRLARITGVGDVAIWGPGGYAMRVWLDPAALAERGLSANDVASAIRRQNIQAAVGTIGSSPTSADTAFQLNVNADGRLKSPEEFKAIVIKSDARGAITRLGDVARVELGAEDYGIRATLDNAPAVAVTVQEAPGANSLQISRDVHKAMKELEKDFPEDVVYRIVYEPSRAVQSGIDAVIETLLESVALVVLVVFLFLQTWRASIIPLIAVPISIVGTFTFLLLAGYSINTLSLF…	GTGAACATCTCGAAATTCTTCATCGACAGGCCGATCTTCGCTGGCGTCCTGTCTGCGCTGATTCTCCTCGCAGGGCTCGTAGCGTCGTTCAACATGCCGGTCTCGGAATACCCGCAGGTCATCCCGCCGTCGGTCGTGGTGCACGCGCAATACCCGGGCGCTAACGCCAAGACGATCGCGGAAACCGTCGCGGCACCGTTGGAGCAGTCCGTCAACGGCGTTGAGGACATGCTCTACATGGACTCGAAGGCCAGCGGTGACGGTCACCTGTACCTGACCGTGACCTTCAAGCTGGGAACCGATCCGGACAGGGCCCAGCAGCTGGTGCAAACCCGCGTCTCCCAAGCCCAAGCGCGACTGCCCGAGGACGTGCAGCGCCTGGGCGTGACCGCGGTCAAG…
2517572245-2518273393	MF004	2517572245	Proteobacteria	Betaproteobacteria	Burkholderiales	Comamonadaceae	Variovorax	2518273393	VNISKFFIDRPIFAGVLSALILLAGLVASFNMPVSEYPQVIPPSVVVHAQYPGANAKTIAETVAAPLEQSVNGVEDMLYMDSKASGDGHLYLTVTFKLGTDPDRAQQLVQTRVSQAQARLPEDVQRLGVTAVKNLPMITIAVHMVSPKGTYDNNYISNYAILHVKDRLARITGVGDVAIWGPGGYAMRVWLDPAALAERGLSANDVASAIRRQNIQAAVGTIGSSPTSADTAFQLNVNADGRLKSPEEFKAIVIKSDARGAITRLGDVARVELGAEDYGIRATLDNAPAVAVTVQEAPGANSLQISRDVHKAMKELEKDFPEDVVYRIVYEPSRAVQSGIDAVIETLLESVALVVLVVFLFLQTWRASIIPLIAVPISIVGTFTFLLLAGYSINTLSLF…	GTGAACATCTCGAAATTCTTCATCGACAGGCCGATCTTCGCTGGCGTCCTGTCTGCGCTGATTCTCCTCGCAGGGCTCGTAGCGTCGTTCAACATGCCGGTCTCGGAATACCCGCAGGTCATCCCGCCGTCGGTCGTGGTGCACGCGCAATACCCGGGCGCTAACGCCAAGACGATCGCGGAAACCGTCGCGGCACCGTTGGAGCAGTCCGTCAACGGCGTTGAGGACATGCTCTACATGGACTCGAAGGCCAGCGGTGACGGTCACCTGTACCTGACCGTGACCTTCAAGCTGGGAACCGATCCGGACAGGGCCCAGCAGCTGGTGCAAACCCGCGTCTCCCAAGCCCAAGCGCGACTGCCCGAGGACGTGCAGCGCCTGGGCGTGACCGCGGTCAAG…
2558309150-2558852961	CL021	2558309150	Proteobacteria	Betaproteobacteria	Burkholderiales	Ralstoniaceae	Ralstonia	2558852961	MNFSKFFVDRPIFAGVLSTLILLIGIISIWRLPISEYPEVVPPSVVVRAQFPGANPKVIAETVASPLEEQINGVENMLYMQSQANSDGNMTTTVTFKLGTDPDKAQQLVQNRVSQALPRLPDVVQRLGVTTIKSSPDLTMVVHLLSPNDRYDMTYLRNYAVLNVKDRLARISGVGQVQLFGSGDYSMRVWLDPNKVAERGLTANEVVKAIRDQNVQVAAGVIGGSPSVPGTDLQLSVNAQGRLKTEQEFGDIILKSSPNGAVTYLRDVARIELAASEYGLRSLLDNKQAVAIPIFQAPGSNALQISDDVRKTMAELKEDFPEGVDYRIVYDPTQFVRSSIEAVTHTLLEAVALVVLVVILFLQTWRASIIPLLAVPVSIIGTFGLMLMFGFSINALSLF…	ATGAACTTCTCTAAATTTTTCGTGGACCGCCCGATCTTTGCGGGCGTGCTTTCCACGCTGATCCTGCTGATCGGGATCATCTCGATCTGGCGATTGCCGATCTCGGAGTACCCCGAGGTCGTGCCGCCTTCGGTGGTGGTGCGCGCGCAATTCCCGGGCGCCAACCCGAAGGTGATTGCCGAGACCGTCGCCTCGCCGCTCGAAGAACAGATCAACGGCGTCGAGAACATGCTGTACATGCAGTCGCAGGCCAACAGCGACGGCAACATGACCACGACGGTCACCTTCAAGCTGGGCACCGACCCCGACAAGGCGCAGCAGCTCGTGCAGAACCGCGTGTCGCAGGCGCTGCCGCGTCTGCCCGACGTGGTGCAGCGCCTGGGCGTGACGACCATCAAA…
2596583598-2597030963	CL144	2596583598	Proteobacteria	Betaproteobacteria	Burkholderiales	Ralstoniaceae	Ralstonia	2597030963	MNFSKFFVDRPIFAGVLSTLILLIGIISIWRLPISEYPEVVPPSVVVRAQFPGANPKVIAETVASPLEEQINGVENMLYMQSQANSDGNMTTTVTFKLGTDPDKAQQLVQNRVSQALPRLPDVVQRLGVTTIKSSPDLTMVVHLLSPNDRYDMTYLRNYAVLNVKDRLARISGVGQVQLFGSGDYSMRVWLDPNKVAERGLTANEVVKAIRDQNVQVAAGVIGGSPSVPGTDLQLSVNAQGRLKTEQEFGDIILKSSPDGAVTYLRDVARIELAASEYGLRSLLDNKQAVAIPIFQAPGSNALQISDDVRKTMAELKEDFPEGVDYRIVYDPTQFVRSSIEAVTHTLLEAVALVVLVVILFLQTWRASIIPLLAVPVSIIGTFGLMLMFGFSINALSLF…	ATGAACTTCTCTAAATTTTTCGTGGACCGCCCGATCTTTGCGGGCGTGTTATCCACGCTGATCCTGCTGATCGGGATCATCTCGATCTGGCGATTGCCGATCTCGGAGTATCCCGAGGTCGTGCCGCCTTCGGTGGTGGTGCGCGCGCAGTTCCCGGGCGCCAACCCGAAGGTGATTGCCGAGACCGTCGCCTCGCCGCTCGAAGAACAGATCAACGGCGTCGAGAACATGCTCTACATGCAGTCGCAGGCCAACAGCGACGGCAACATGACCACGACGGTCACCTTCAAGCTGGGCACCGACCCGGACAAGGCGCAGCAGCTCGTTCAGAACCGCGTGTCGCAGGCACTGCCGCGCCTGCCCGACGTGGTGCAGCGCCTGGGTGTGACGACCATCAAG…
2593339129-2595080118	CL069	2593339129	Proteobacteria	Gammaproteobacteria	Pseudomonadales	Moraxellaceae	Acinetobacter	2595080118	MNISKFFIDRPIFAGVLSVLILLAGLLSVFQLPISEYPEVVPPSVVVRAQYPGANPKVIAETVASPLEESINGVEDMLYMQSQANSDGNLTITVNFKLGIDPDKAQQLVQNRVSQTMPRLPEDVQRLGVTTLKSSPTLTMVVHLTSPDSRYDMTYLRNYAVLNVKDRLARLQGVGEVGLFGSGDYAMRVWLDPQKVAQRNLTATEIVNAIREQNIQVAAGTIGASPSNSPLQLSVNAQGRLTTEQEFADIILKTAPDGAVTRLGDVARVELAASQYGLRSLLDNKQAVAIPIFQAPGANALQVSDQVRSTMKELSKDFPSSIKYDIVYDPTQFVRASIKAVVHTLLEAIALVVVVVILFLQTWRASIIPLLAVPVSIIGTFALMLAFGYSINALSLFGM…	ATGAATATTTCTAAATTTTTTATTGATCGGCCGATCTTTGCTGGTGTGTTATCAGTACTGATTTTACTCGCCGGTCTGCTTTCGGTATTCCAGTTACCGATTTCTGAATACCCAGAAGTTGTTCCGCCATCTGTGGTGGTACGTGCTCAATATCCGGGTGCAAACCCGAAAGTGATTGCTGAAACTGTTGCTTCTCCGCTTGAAGAGTCGATCAACGGCGTCGAAGACATGCTGTACATGCAATCTCAGGCTAACAGCGACGGCAACTTAACCATTACGGTGAACTTTAAACTAGGTATTGACCCAGACAAAGCGCAACAACTGGTTCAAAACCGTGTGTCTCAGACCATGCCTCGTTTACCGGAAGACGTACAGCGTTTAGGTGTCACTACTTTAAAA…
2517572232-2518215204	MF020	2517572232	Proteobacteria	Gammaproteobacteria	Pseudomonadales	Pseudomonadaceae	Pseudomonas	2518215204	MNFSQFFISRPIFAAVLSLLILIAGAISLFQLPISEYPEVVPPTVVVRANFPGANPKVIGETVAAPLEQAITGVENMLYMSSQSTADGKITLTITFALGTDLDNAQVQVQNRVTRSEPKLPEEVTRIGITVDKASPDLTMVVHLTSPDKRYDMLYLSNYALLNIKDELARLGGVGDVQLFGMGDYSLRVWLDPNKTASRNLTATDVVTAIREQNRQVAAGALGAPPAPNATAFQLSVNTQGRLVSEEEFENIIIRSGENGEITRLKDIARVELGSSQYALRSLLNNQPAVAIPIFQRPGSNAIQISNDVRAKMAELKKNFPEGMDFSIVYDPTIFVRGSIEAVVHTLFEALILVVLVVILFLQTWRASIIPLVAVPVSLIGTFAVMHLFGFSLNALSLF…	ATGAATTTCTCCCAATTCTTCATTTCACGGCCGATCTTCGCAGCGGTGCTGTCGCTGCTGATCCTGATCGCCGGTGCCATCTCGCTGTTCCAGTTGCCGATCAGCGAATACCCGGAAGTGGTACCACCGACCGTGGTGGTCCGTGCCAACTTCCCGGGCGCCAACCCTAAAGTCATCGGTGAAACCGTGGCCGCTCCTCTGGAGCAAGCCATCACTGGCGTCGAGAACATGCTGTACATGTCCTCGCAATCCACCGCTGACGGCAAGATCACCCTGACCATCACCTTCGCCCTGGGCACCGATCTGGACAACGCGCAGGTGCAGGTGCAGAACCGCGTGACCCGGTCCGAGCCCAAGCTTCCCGAGGAAGTGACGCGCATCGGTATCACCGTCGACAAG…
2521172667-2521870147	MF035	2521172667	Proteobacteria	Gammaproteobacteria	Pseudomonadales	Pseudomonadaceae	Pseudomonas	2521870147	MNFSQFFISRPIFAAVLSLLILIAGAISLFQLPISEYPEVVPPTVVVRANFPGANPKVIGETVAAPLEQAITGVENMLYMSSQSTADGKITLTITFALGTDLDNAQVQVQNRVTRSEPKLPEEVTRIGITVDKASPDLTMVVHLTSPDKRYDMLYLSNYALLNIKDELARLGGVGDVQLFGMGDYSLRVWLDPNKTASRNLTATDVVTAIREQNRQVAAGALGAPPAPNATAFQLSVNTQGRLVSEEEFENIIIRSGENGEITRLKDIARVELGSSQYALRSLLNNQPAVAIPIFQRPGSNAIQISNDVRAKMAELKKNFPEGMDFSIVYDPTIFVRGSIEAVVHTLFEALILVVLVVILFLQTWRASIIPLVAVPVSLIGTFAVMHLFGFSLNALSLF…	ATGAATTTCTCCCAATTCTTCATTTCACGGCCGATCTTCGCAGCGGTGCTGTCGCTGCTGATCCTGATCGCCGGTGCCATCTCGCTGTTCCAGTTGCCGATCAGCGAATACCCGGAAGTGGTACCACCGACCGTGGTGGTCCGTGCCAACTTCCCGGGCGCCAACCCTAAAGTCATCGGTGAAACCGTGGCCGCTCCTCTGGAGCAAGCCATCACTGGCGTCGAGAACATGCTGTACATGTCCTCGCAATCCACCGCTGACGGCAAGATCACCCTGACCATCACCTTCGCCCTGGGCACCGATCTGGACAACGCGCAGGTGCAGGTGCAGAACCGCGTGACCCGGTCCGAGCCCAAGCTTCCCGAGGAAGTGACGCGCATCGGTATCACCGTCGACAAG…
2643221484-2643481991	MF113	2643221484	Proteobacteria	Gammaproteobacteria	Pseudomonadales	Pseudomonadaceae	Pseudomonas	2643481991	MNFSQFFISRPIFAAVLSLLILIAGAISLFQLPISEYPEVVPPTVVVRANFPGANPKVIGETVAAPLEQAITGVENMLYMSSQSTADGKITLTITFALGTDLDNAQVQVQNRVTRSEPKLPEEVTRIGITVDKASPDLTMVVHLTSPDKRYDMLYLSNYALLNIKDELARLGGVGDVQLFGMGDYSLRVWLDPNKTASRNLTATDVVTAIREQNRQVAAGALGAPPAPNATAFQLSVNTQGRLVSEEEFENIIIRSGENGEITRLKDIARVELGSSQYALRSLLNNQPAVAIPIFQRPGSNAIQISNDVRAKMAELKKNFPEGMDFSIVYDPTIFVRGSIEAVVHTLFEALILVVLVVILFLQTWRASIIPLVAVPVSLIGTFAVMHLFGFSLNALSLF…	ATGAATTTCTCCCAATTCTTCATTTCACGGCCGATCTTCGCAGCGGTACTGTCGCTGCTGATCCTGATCGCCGGTGCCATCTCGCTGTTCCAGTTGCCGATCAGCGAATACCCGGAAGTGGTGCCACCGACCGTGGTGGTCCGTGCCAACTTCCCCGGCGCCAACCCTAAAGTCATCGGTGAAACCGTGGCCGCTCCTCTGGAGCAAGCCATCACCGGCGTCGAGAACATGCTGTACATGTCCTCGCAGTCCACCGCTGACGGCAAGATCACCCTGACCATCACCTTCGCCCTGGGTACCGACCTGGACAACGCGCAGGTGCAGGTGCAGAACCGCGTGACGCGGTCCGAGCCCAAGCTTCCCGAGGAAGTGACGCGCATCGGTATCACCGTCGACAAG…
2521172653-2521811887	MF036	2521172653	Proteobacteria	Gammaproteobacteria	Pseudomonadales	Pseudomonadaceae	Pseudomonas	2521811887	MNFSQFFISRPIFAAVLSLLILIAGAISLFQLPISEYPEVVPPTVVVRANFPGANPKVIGETVAAPLEQAITGVENMLYMSSQSTADGKITLTITFALGTDLDNAQVQVQNRVTRSEPKLPEEVTRIGITVDKASPDLTMVVHLTSPDKRYDMLYLSNYALLNIKDELARLGGVGDVQLFGMGDYSLRVWLDPNKTASRNLTATDVVTAIREQNRQVAAGALGAPPAPNATAFQLSVNTQGRLVSEEEFENIIIRSGENGEITRLKDIARVELGSSQYALRSLLNNQPAVAIPIFQRPGSNAIQISNDVRAKMAELKKNFPEGMDFSIVYDPTIFVRGSIEAVVHTLFEALILVVLVVILFLQTWRASIIPLVAVPVSLIGTFAVMHLFGFSLNALSLF…	ATGAATTTCTCCCAATTCTTCATTTCACGGCCGATCTTTGCAGCGGTACTGTCGCTGCTGATCCTGATCGCCGGTGCCATCTCGCTGTTCCAGTTGCCGATCAGCGAATACCCGGAAGTGGTGCCACCAACCGTGGTGGTCCGTGCCAACTTCCCCGGCGCCAACCCTAAAGTCATCGGTGAAACCGTGGCCGCTCCTCTGGAGCAAGCCATCACCGGCGTCGAGAACATGCTGTACATGTCCTCGCAATCCACCGCTGACGGCAAGATCACCCTGACCATCACCTTCGCCCTGGGCACCGACCTGGACAACGCGCAGGTGCAGGTGCAGAACCGCGTGACGCGTTCCGAGCCCAAGCTTCCCGAGGAAGTGACGCGCATCGGTATCACCGTCGACAAG…
2228664007-2230706937	MF050	2228664007	Proteobacteria	Gammaproteobacteria	Pseudomonadales	Pseudomonadaceae	Pseudomonas	2230706937	MNFSQFFISRPIFAAVLSLLILIAGAISLFQLPISEYPEVVPPTVVVRANFPGANPKVIGETVAAPLEQAITGVENMLYMSSQSTADGKITLTITFALGTDLDNAQVQVQNRVTRSEPKLPEEVTRIGITVDKASPDLTMVVHLTSPDKRYDMLYLSNYALLNIKDELARLGGVGDVQLFGMGDYSLRVWLDPNKTASRNLTATDVVTAIREQNRQVAAGALGAPPAPNATAFQLSVNTQGRLVSEEEFENIIIRSGENGEITRLKDIARVELGSSQYALRSLLNNQPAVAIPIFQRPGSNAIQISNDVRAKMAELKKNFPEGMDFSIVYDPTIFVRGSIEAVVHTLFEALILVVLVVILFLQTWRASIIPLVAVPVSLIGTFAVMHLFGFSLNALSLF…	ATGAATTTCTCCCAATTCTTCATTTCACGGCCGATCTTCGCAGCGGTACTGTCGCTGCTGATCCTGATCGCCGGCGCCATCTCGTTGTTCCAGTTGCCGATCAGCGAATACCCGGAAGTGGTGCCACCCACCGTGGTGGTCCGTGCCAACTTCCCGGGCGCCAACCCTAAAGTCATCGGTGAAACTGTGGCTGCTCCTCTGGAGCAAGCCATCACCGGCGTCGAGAACATGCTGTACATGTCCTCGCAATCCACCGCTGACGGCAAGATCACCCTGACCATCACCTTCGCCCTGGGCACCGACCTGGACAACGCGCAGGTGCAGGTGCAGAACCGCGTGACGCGTTCCGAGCCGAAACTTCCCGAGGAAGTGACGCGCATCGGTATCACCGTCGACAAG…
2556921015-2556980843	CL058	2556921015	Proteobacteria	Gammaproteobacteria	Pseudomonadales	Pseudomonadaceae	Pseudomonas	2556980843	MNFSQFFISRPIFAAVLSLLILIAGAISLFQLPISEYPEVVPPTVVVRANFPGANPKVIGETVAAPLEQAITGVENMLYMSSQSTADGKITLTITFALGTDLDNAQVQVQNRVTRSEPKLPEEVTRIGITVDKASPDLTMVVHLTSPDKRYDMLYLSNYALLNIKDELARLGGVGDVQLFGMGDYSLRVWLDPNKTASRNLTATDVVTAIREQNRQVAAGALGAPPAPNATAFQLSVNTQGRLVSEEEFENIIIRSGENGEITRLKDIARVELGSSQYALRSLLNNQPAVAIPIFQRPGSNAIQISNDVRAKMAELKKNFPEGMDFSIVYDPTIFVRGSIEAVVHTLFEALILVVLVVILFLQTWRASIIPLVAVPVSLIGTFAVMHLFGFSLNALSLF…	ATGAATTTCTCCCAATTCTTCATTTCACGGCCGATCTTCGCAGCGGTACTGTCGCTGCTGATCCTGATCGCCGGCGCCATCTCGTTGTTCCAGTTGCCGATCAGCGAATACCCGGAAGTGGTGCCACCCACCGTGGTGGTCCGTGCCAACTTCCCGGGCGCCAACCCTAAAGTCATCGGTGAAACTGTGGCTGCTCCTCTGGAGCAAGCCATCACCGGCGTCGAGAACATGCTGTACATGTCCTCGCAATCCACCGCTGACGGCAAGATCACCCTGACCATCACCTTCGCCCTGGGCACCGACCTGGACAACGCGCAGGTGCAGGTGCAGAACCGCGTGACGCGTTCCGAGCCGAAACTTCCCGAGGAAGTGACGCGCATCGGTATCACCGTCGACAAG…
2513237142-2513897151	MF003	2513237142	Proteobacteria	Gammaproteobacteria	Pseudomonadales	Pseudomonadaceae	Pseudomonas	2513897151	MNFSQFFISRPIFAAVLSLLILIAGAISLFQLPISEYPEVVPPTVVVRANFPGANPKVIGETVAAPLEQAITGVENMLYMSSQSTADGKITLTITFALGTDLDNAQVQVQNRVTRSEPKLPEEVTRIGITVDKASPDLTMVVHLTSPDKRYDMLYLSNYALLNIKDELARLGGVGDVQLFGMGDYSLRVWLDPNKTASRNLTATDVVTAIREQNRQVAAGALGAPPAPNATAFQLSVNTQGRLVSEEEFENIIIRSGENGEITRLKDIARVELGSSQYALRSLLNNQPAVAIPIFQRPGSNAIQISNDVRAKMAELKKNFPEGMDFSIVYDPTIFVRGSIEAVVHTLFEALILVVLVVILFLQTWRASIIPLVAVPVSLIGTFAVMHLFGFSLNALSLF…	ATGAATTTTTCCCAATTCTTCATTTCACGGCCGATCTTTGCAGCGGTACTGTCGCTGCTGATCCTGATCGCCGGCGCCATCTCGCTGTTCCAGTTGCCGATCAGCGAATACCCGGAAGTGGTGCCGCCGACCGTGGTGGTCCGTGCCAACTTCCCCGGCGCCAACCCTAAAGTCATCGGTGAAACCGTGGCCGCTCCTCTGGAGCAAGCCATCACCGGCGTCGAGAACATGCTGTACATGTCCTCGCAATCCACCGCTGACGGCAAGATCACCCTGACCATCACCTTCGCCCTGGGTACCGACCTGGACAACGCGCAGGTGCAGGTACAGAACCGCGTGACGCGTTCCGAGCCGAAACTTCCCGAGGAAGTGACGCGCATCGGTATCACCGTCGACAAG…
2519899642-2520478450	MF045	2519899642	Proteobacteria	Gammaproteobacteria	Pseudomonadales	Pseudomonadaceae	Pseudomonas	2520478450	MNFSQFFISRPIFAAVLSLLILIAGAISLFQLPISEYPEVVPPTVVVRANFPGANPKVIGETVAAPLEQAITGVENMLYMSSQSTADGKITLTITFALGTDLDNAQVQVQNRVTRSEPKLPEEVTRIGITVDKASPDLTMVVHLTSPDKRYDMLYLSNYALLNIKDELARLGGVGDVQLFGMGDYSLRVWLDPNKTASRNLTATDVVTAIREQNRQVAAGALGAPPAPNATAFQLSVNTQGRLVSEEEFENIIIRSGENGEITRLKDIARVELGSSQYALRSLLNNQPAVAIPIFQRPGSNAIQISNDVRAKMAELKKNFPEGMDFSIVYDPTIFVRGSIEAVVHTLFEALILVVLVVILFLQTWRASIIPLVAVPVSLIGTFAVMHLFGFSLNALSLF…	ATGAATTTTTCCCAATTCTTCATTTCACGGCCGATCTTTGCAGCGGTACTGTCGCTGCTGATCCTGATCGCCGGCGCCATCTCGCTGTTCCAGTTGCCGATCAGCGAATACCCGGAAGTGGTGCCGCCGACCGTGGTGGTCCGTGCCAACTTCCCCGGCGCCAACCCTAAAGTCATCGGTGAAACCGTGGCCGCTCCTCTGGAGCAAGCCATCACCGGCGTCGAGAACATGCTGTACATGTCCTCGCAATCCACCGCTGACGGCAAGATCACCCTGACCATCACCTTCGCCCTGGGTACCGACCTGGACAACGCGCAGGTGCAGGTACAGAACCGCGTGACGCGTTCCGAGCCGAAACTTCCCGAGGAAGTGACGCGCATCGGTATCACCGTCGACAAG…
2510065054-2510288978	MF051	2510065054	Proteobacteria	Gammaproteobacteria	Pseudomonadales	Pseudomonadaceae	Pseudomonas	2510288978	MKFSQFFISRPIFAAVLSLLILIAGAISLFQLPISEYPEVVPPTVVVRANFPGANPKVIGETVAAPLEQAITGVENMLYMSSQSTADGKITLTITFALGTDLDNAQVQVQNRVTRTEPKLPEEVTRIGITVDKASPDLTMVVHLTSPDKRYDMLYLSNYALLNIKDELARLGGVGDVQLFGMGDYSLRVWLDPNKTASRNLTATDVVTAIREQNRQVAAGALGAPPAPNAQAFQLSINTQGRLVNEEEFENIIIRSGANGEITRLKDIARVELGSSQYALRSLLDNQPAVAIPIFQRPGSNAIQISNDVREKMEELKKGFPAGMDYSIVYDPTIFVRGSIEAVVHTLFEALILVVLVVILFLQTWRASIIPLVAVPVSLIGTFAVMHLFGFSLNALSLF…	ATGAAATTTTCCCAGTTCTTCATTTCGCGGCCGATCTTCGCAGCAGTGCTTTCGCTGCTGATCCTGATCGCCGGCGCCATCTCGCTGTTTCAATTGCCGATCAGCGAATACCCGGAAGTCGTGCCGCCGACCGTGGTCGTGCGCGCCAACTTCCCGGGCGCCAACCCCAAGGTCATCGGCGAGACTGTTGCCGCGCCCCTGGAACAAGCCATCACCGGCGTCGAGAACATGCTGTACATGTCCTCGCAATCCACCGCTGACGGCAAGATCACCCTGACCATCACCTTCGCCCTGGGCACCGACCTGGACAACGCCCAGGTGCAGGTGCAGAACCGCGTCACCCGGACCGAGCCCAAGCTGCCGGAAGAAGTGACCCGGATCGGCATCACGGTGGACAAG…
2636416057-2639086339	MF048	2636416057	Proteobacteria	Gammaproteobacteria	Pseudomonadales	Pseudomonadaceae	Pseudomonas	2639086339	MKFSQFFISRPIFAAVLSLLILIAGAISLFQLPISEYPEVVPPTVVVRANFPGANPKVIGETVAAPLEQAITGVENMLYMSSQSTADGKITLTITFALGTDLDNAQVQVQNRVTRTEPKLPEEVTRIGITVDKASPDLTMVVHLTSPDKRYDMLYLSNYALLNIKDELARLGGVGDVQLFGMGDYSLRVWLDPNKTASRNLTATDVVTAIREQNRQVAAGALGAPPAPNAQAFQLSINTQGRLVNEEEFENIIIRSGANGEITRLKDIARVELGSSQYALRSLLDNQPAVAIPIFQRPGSNAIQISNDVREKMEELKKGFPAGMDYSIVYDPTIFVRGSIEAVVHTLFEALILVVLVVILFLQTWRASIIPLVAVPVSLIGTFAVMHLFGFSLNALSLF…	ATGAAATTTTCCCAGTTCTTCATTTCGCGGCCGATCTTCGCAGCGGTACTTTCGCTGCTGATCCTGATCGCCGGCGCCATCTCGCTGTTCCAATTGCCGATCAGCGAATACCCGGAAGTCGTGCCGCCGACCGTGGTCGTGCGCGCAAACTTCCCAGGTGCCAACCCCAAGGTCATCGGCGAGACCGTGGCCGCTCCTTTGGAACAAGCCATCACCGGCGTCGAGAACATGTTGTACATGTCCTCGCAGTCCACCGCCGATGGCAAGATCACCCTGACCATCACCTTCGCCCTGGGCACCGACCTGGACAACGCCCAGGTGCAGGTGCAGAACCGCGTCACCCGGACCGAGCCCAAGCTGCCGGAAGAAGTGACCCGGATCGGCATCACGGTGGACAAG…
2643221503-2643584484	MF397	2643221503	Proteobacteria	Gammaproteobacteria	Pseudomonadales	Pseudomonadaceae	Pseudomonas	2643584484	MNFSQFFISRPIFAAVLSLLILIAGAISLFQLPISEYPEVVPPTVVVRANFPGANPKVIGETVAAPLEQAITGVENMLYMSSQSTADGKITLTITFALGTDLDNAQVQVQNRVTRTQPKLPEEVTRIGITVDKASPDLTMVVHLTSPDKRYDMLYLSNYALLNIKDELARLGGVGDVQLFGMGDYSLRVWLDPNKTASRNLTATDVVTAIREQNRQVAAGALGAPPAPTATSFQLSVNTQGRLVTEEEFENIIIRSGEDGEITRLKDIARIELGSSQYALRSLLNNQPAVAIPIFQRPGSNAIEISNEVRAKMAELKQSFPQGMDFSIVYDPTIFVRGSIEAVVHTLFEALILVVLVVILFLQTWRASIIPLVAVPVSLIGTFAVMHLFGFSLNALSLF…	ATGAATTTTTCCCAGTTCTTCATTTCAAGGCCGATCTTCGCCGCGGTGCTGTCGCTGCTGATCCTGATCGCCGGCGCCATCTCGCTGTTCCAGTTGCCCATCAGCGAATACCCGGAAGTGGTGCCGCCCACCGTGGTGGTGCGCGCCAACTTCCCGGGGGCCAACCCGAAAGTCATCGGTGAAACCGTGGCCGCGCCCCTGGAACAGGCGATCACCGGGGTCGAGAACATGCTCTACATGTCCTCGCAATCCACCGCTGACGGCAAGATCACCCTGACCATCACCTTCGCCCTGGGCACCGACCTGGACAACGCCCAGGTGCAGGTACAGAACCGCGTGACCCGTACCCAGCCCAAGCTGCCCGAAGAAGTGACGCGCATCGGTATTACCGTGGACAAG…
2585427642-2586031272	WCS417	2585427642	Proteobacteria	Gammaproteobacteria	Pseudomonadales	Pseudomonadaceae	Pseudomonas	2586031272	MNFSKFFISRPIFAAVLSLLILIAGAISLFQLPISEYPEVVPPTVVVRANFPGANPKVIGETVAAPLEQAITGVENMLYMSSQSTADGKLTLTITFALGTDLDNAQVQVQNRVTRTQPKLPEEVTRIGITVDKASPDLTMVVHLTSPDQRYDMLYLSNYALLNVKDELARLGGVGDVQLFGMGDYSLRVWLDPNKTASRNLTATDVVTAIREQNRQVAAGALGAQPAPTATAFQLSVNTQGRLVTEEEFENIIIRSGDNGEITRLKDIARVELGSSQYALRSLLNNQPAVAIPIFQRPGSNAIEISNEVRGKMEELKKSFPQGMDYSIVYDPTIFVRGSIEAVVHTLFEALILVVLVVILFLQTWRASIIPLVAVPVSLIGTFAVMHLFGFSLNALSLF…	ATGAATTTTTCCAAGTTCTTCATTTCGCGGCCGATCTTCGCAGCAGTGCTCTCGCTGCTGATCCTGATCGCCGGTGCGATCTCGCTGTTCCAACTGCCGATCAGCGAATACCCGGAAGTGGTGCCGCCGACCGTCGTGGTACGCGCCAACTTCCCGGGCGCCAACCCCAAAGTCATTGGTGAAACCGTGGCCGCTCCGTTGGAGCAAGCCATCACCGGCGTCGAGAACATGCTGTACATGTCCTCGCAGTCGACCGCCGACGGCAAGCTGACCCTGACCATCACCTTCGCCCTGGGCACCGACCTGGACAACGCGCAGGTGCAAGTGCAAAACCGCGTGACCCGAACTCAGCCGAAACTGCCTGAGGAAGTGACGCGCATCGGTATCACCGTGGACAAG…
2556921674-2558296525	MF079	2556921674	Proteobacteria	Gammaproteobacteria	Xanthomonadales	Rhodanobacteraceae	Dyella	2558296525	MKIAQFFVDRPILAGVLSVLIVIAGGISLFKLPISEYPEVVPPTVVVRASYPGANPKVIAETVATPLEEQINGVEGMLYTSSQSTSDGAMTLTVTFALGSDLDNAQVQVQNRVAQALTKLPQEVQRLGVTTQKSSPDLTMVVHLTSPDNRYDMLYLSNYARLHIKDQLARLNGVGDVQLFGAGEYSMRVWLDPEKLASRQLTTGDVIHSIQEQNVAVAAGALNAPPGPGNAAFQLNINTQGRLVTEEDFLNIIVRTTADGGVTHLRDVARVELGSNNYALRSLLDNQPAVAIPIFARPGSNAIQISDEVRATMAELKKEFPQGIDYHIVYDPTVFVRGSIEAVVHTLFEAIALVVLVVILFLQTWRASIIPLVAVPVSLIGTFAVMYLAGFSLNALSLF…	ATGAAAATCGCCCAATTCTTCGTGGACAGGCCGATCCTGGCCGGCGTCCTCTCCGTACTGATCGTCATCGCGGGCGGCATCTCGCTGTTCAAGCTGCCGATCTCCGAATACCCCGAAGTGGTGCCGCCCACCGTGGTGGTGCGCGCCAGCTATCCCGGCGCCAACCCCAAGGTGATCGCCGAGACCGTCGCCACGCCGCTGGAAGAACAGATCAACGGCGTGGAGGGCATGCTCTACACCTCCTCGCAGTCGACCAGCGACGGCGCCATGACGCTGACCGTGACCTTCGCGCTGGGCAGCGACCTGGACAACGCCCAGGTGCAGGTGCAGAACCGCGTGGCGCAGGCGCTGACCAAGCTGCCGCAGGAAGTGCAGCGCCTGGGCGTGACCACGCAGAAG…
2593339196-2595308177	MF178	2593339196	Proteobacteria	Gammaproteobacteria	Xanthomonadales	Rhodanobacteraceae	Dyella	2595308177	MKIAQFFVDRPILAGVLSVLIVIAGGISLFKLPISEYPEVVPPTVVVRASYPGANPKVIAETVATPLEEQINGVEGMLYTSSQSTSDGAMTLTVTFALGSDLDNAQVQVQNRVAQALTKLPQEVQRLGVTTQKSSPDLTMVVHLTSPDNRYDMLYLSNYARLHIKDQLARLNGVGDVQLFGAGEYSMRVWLDPEKLASRQLTTGDVIHSIQEQNVAVAAGALNAPPGPGNAAFQLNINTQGRLVTEEDFLNIIVRTTADGGVTHLRDVARVELGSNNYALRSLLDNQPAVAIPIFARPGSNAIQISDEVRATMAELKKEFPQGIDYHIVYDPTVFVRGSIEAVVHTLFEAIALVVLVVILFLQTWRASIIPLVAVPVSLIGTFAVMYLAGFSLNALSLF…	ATGAAAATCGCCCAATTCTTCGTGGACAGGCCGATCCTGGCCGGCGTCCTCTCCGTACTGATCGTCATCGCGGGCGGCATCTCGCTGTTCAAGCTGCCGATCTCCGAATACCCCGAAGTGGTGCCGCCCACCGTGGTGGTGCGCGCCAGCTATCCCGGCGCCAACCCCAAGGTGATCGCCGAGACCGTCGCCACGCCGCTGGAAGAACAGATCAACGGCGTGGAGGGCATGCTCTACACCTCCTCGCAGTCGACCAGCGACGGCGCCATGACGCTGACCGTGACCTTCGCGCTGGGCAGCGACCTGGACAACGCCCAGGTGCAGGTGCAGAACCGCGTGGCGCAGGCGCTGACCAAGCTGCCGCAGGAAGTGCAGCGCCTGGGCGTGACCACGCAGAAG…
2639762574-2640049492	MF333	2639762574	Proteobacteria	Gammaproteobacteria	Xanthomonadales	Rhodanobacteraceae	Dyella	2640049492	MKIAQYFVNRPILAGVLSVLFLIAGGIAVFKLPISEYPEVVPPTVVVKASYPGANPKVIAETVATPLEEQINGVEGMLYTSSQATSDGQMTLTVTFALGTDLDNAQVQTQNRVAQALPRLPEEVQRLGVTTTKSSPDLTMVVHLTSPDHRYDMLYLSNYARTRIKDQLARLDGVGDVQLFGAGEYSMRVWMNPEKLAIRNLTTGDVIKAVREQNIEVAAGSLNAPPGPNSNAFQVNINTRGRLVTEDDFLNIIVRSDASGSVTHLRDVARVELGSNNYALRSLLNNREAVAIPIFQRPGSNAIAISDEVRAEMATLKKDFPQGVDYSIVYDPTVFVRGSIEAVVHTLFEAIVLVVLVVILFLQTWRASIIPLVAVPVSLIGTFAVMYLVGFSLNALSLF…	ATGAAAATCGCCCAATACTTCGTCAACCGCCCGATCCTCGCGGGCGTGCTGTCGGTGCTGTTCCTGATCGCGGGCGGTATCGCCGTGTTCAAACTGCCGATCAGCGAATACCCGGAGGTCGTTCCGCCGACCGTCGTGGTCAAGGCGAGCTACCCGGGTGCCAACCCGAAGGTCATCGCCGAGACCGTCGCCACGCCGCTCGAAGAGCAGATCAACGGCGTGGAAGGCATGCTGTACACCTCCTCGCAGGCGACCAGCGACGGCCAGATGACCCTCACGGTCACCTTCGCCCTGGGTACCGACCTCGACAACGCGCAGGTGCAGACGCAGAACCGCGTCGCCCAGGCCCTGCCGCGTCTGCCGGAAGAAGTGCAGCGTCTCGGCGTGACGACGACGAAG…
2593339266-2595556445	MF138	2593339266	Proteobacteria	Gammaproteobacteria	Xanthomonadales	Rhodanobacteraceae	Luteibacter	2595556445	MKIAQFFVERPILAGVLSVLFLIAGGIAVFKLPISEYPEVVPPTVVVKASYPGANPKVIAETVATPLEEQINGVEGMLYTSSQSTSDGTMTLTVTFALGTDLDNAQVQTQNRVSQALPRLPEEVQRLGVTTTKSSPDLTMVVHLTSPDSRYDMLYLSNYARTRIKDQLARLDGVGDVQLFGAGEYSMRIWMNPEKLAIRNLTTGDVVKAIREQNIEVAAGSLNAPPGPSSNAFQVNINTRGRLVTEDDFLNIIVRSDASGSVTHLRDVARVELGSNNYALRSLLNNKEAVAIPIFQRPGSNAIAISDEVRKEMAELKKDFPQGVDYSIVYDPTVFVRGSIEAVVHTLFEAIVLVVLVVILFLQTWRASIIPLVAVPVSLIGTFAVMYLAGFSLNALSLF…	ATGAAAATCGCCCAATTCTTCGTCGAACGCCCGATTCTCGCGGGCGTGCTGTCGGTGCTGTTCCTGATCGCGGGCGGTATCGCCGTGTTCAAGCTGCCGATCAGCGAATACCCGGAGGTCGTCCCGCCGACCGTCGTGGTGAAGGCCAGCTACCCGGGTGCGAACCCGAAGGTGATCGCGGAAACCGTCGCCACGCCGCTCGAAGAGCAGATCAACGGCGTGGAAGGCATGCTGTACACCTCGTCGCAGTCGACCAGCGACGGCACGATGACGCTCACCGTCACGTTCGCGCTCGGCACCGACCTCGACAACGCGCAGGTGCAGACGCAGAACCGCGTGTCGCAGGCGCTGCCGCGCCTGCCCGAGGAAGTTCAGCGCCTCGGCGTCACGACGACCAAG…
2639762521-2639838536	MF329	2639762521	Proteobacteria	Gammaproteobacteria	Xanthomonadales	Rhodanobacteraceae	Luteibacter	2639838536	MKIAQFFVERPILAGVLSVLFLIAGGIAVFKLPISEYPEVVPPTVVVKASYPGANPKVIAETVATPLEEQINGVEGMLYTSSQSTSDGTMTLTVTFALGTDLDNAQVQTQNRVSQALPRLPEEVQRLGVTTTKSSPDLTMVVHLTSPDSRYDMLYLSNYARTRIKDQLARLDGVGDVQLFGAGEYSMRIWMNPEKLAIRNLTTGDVVKAIREQNIEVAAGSLNAPPGPSSNAFQVNINTRGRLVTEDDFLNIIVRSDASGSVTHLRDVARVELGSNNYALRSLLNNKEAVAIPIFQRPGSNAIAISDEVRKEMAELKKDFPQGVDYSIVYDPTVFVRGSIEAVVHTLFEAIVLVVLVVILFLQTWRASIIPLVAVPVSLIGTFAVMYLAGFSLNALSLF…	ATGAAAATCGCCCAATTCTTCGTCGAACGCCCGATCCTCGCGGGCGTGCTGTCGGTGCTGTTCCTGATCGCGGGCGGTATCGCCGTGTTCAAGCTGCCGATCAGCGAATACCCGGAGGTCGTACCGCCGACCGTCGTGGTGAAGGCCAGCTACCCGGGTGCGAACCCGAAGGTGATCGCGGAGACCGTCGCCACCCCGCTCGAAGAGCAGATCAACGGCGTGGAAGGCATGCTGTACACCTCGTCGCAGTCGACCAGCGACGGCACGATGACGCTCACCGTCACGTTCGCGCTCGGCACCGACCTCGACAACGCGCAGGTGCAGACGCAGAACCGCGTGTCGCAGGCGCTGCCGCGCCTGCCCGAGGAAGTGCAGCGCCTCGGCGTCACCACGACCAAG…
2593339238-2595448745	MF366	2593339238	Proteobacteria	Gammaproteobacteria	Xanthomonadales	Rhodanobacteraceae	Luteibacter	2595448745	MKIAQFFVDRPILAGVLSVLFLIAGGIAVFKLPISEYPEVVPPTVVVRASYPGANPKVIAETVATPLEEQINGVEGMLYTSSQATSDGAMTLTVTFALGTDLDNAQVQVQNRVSQALPRLPEEVQRLGVTTNKSSPDLTMVVHLTSPDHRYDMLYLSNYARTRIKDQLARLDGVGDVQLFGAGEYSMRIWMNPEKLAIRNLTTGDVIKAIREQNIEVAAGSLNAPPGPNTSAFQVNINTRGRLVSEDDFLNIIVRSDPTGSVTHLRDVARVELGSNNYALRSLLNNREAVAIPIFQRPGSNAIAISDEVRKEMAELKKDFPQGVDYSIVYDPTVFVRGSIDAVVHTLFEAIVLVVLVVILFLQTWRASIIPLVAVPVSLIGTFAVMYLAGFSLNALSLF…	ATGAAAATCGCTCAATTCTTCGTCGACCGCCCGATCCTGGCGGGCGTGCTGTCGGTGCTGTTTCTGATCGCGGGCGGTATTGCCGTGTTCAAGCTGCCGATCAGCGAGTACCCCGAGGTCGTTCCGCCCACCGTGGTCGTACGCGCCTCCTATCCGGGCGCCAACCCCAAGGTAATCGCCGAAACCGTCGCTACGCCGCTCGAAGAGCAGATCAACGGCGTGGAAGGCATGCTCTACACCTCCTCGCAAGCGACCAGCGACGGCGCCATGACGCTGACCGTCACGTTCGCGCTCGGCACCGATCTGGACAACGCGCAGGTGCAGGTGCAGAACCGCGTTTCGCAGGCCTTGCCGCGCCTGCCGGAAGAAGTGCAGCGCCTGGGTGTGACGACGAACAAG…
2593339239-2595450719	MF331	2593339239	Proteobacteria	Gammaproteobacteria	Xanthomonadales	Rhodanobacteraceae	Luteibacter	2595450719	MKIAQFFVERPILAGVLSVLFLIAGGIAVFKLPISEYPEVVPPTVVVKASYPGANPKVIAETVATPLEEQINGVEGMLYTSSQATSDGTMTLTVTFALGTNLDNAQVQTQNRVAQALPRLPEEVQRLGVTTTKSSPDLTMVVHLTSPDSRYDMLYLSNYARTRIKDQLARLDGVGDVQLFGAGEYSMRIWMNPEKLAIRNLTTGDVIKAVREQNIEVAAGSLNAPPGPNSNAFQVNINTRGRLVTEDDFLNIIVRSDASGSVTHLRDVARVELGSNNYALRSLLNNKEAVAIPIFQRPGSNAIAISDEVRKEMAELKKDFPQGVDYSIVYDPTVFVRGSIEAVVHTLFEAIVLVVLVVILFLQTWRASIIPLVAVPVSLIGTFAVMYLAGFSLNALSLF…	ATGAAAATCGCCCAATTCTTCGTCGAACGCCCGATCCTCGCGGGCGTGCTGTCGGTGCTGTTCCTGATCGCGGGCGGTATCGCCGTGTTCAAGCTGCCGATCAGCGAATACCCCGAGGTCGTGCCCCCGACCGTCGTGGTCAAGGCGTCCTACCCGGGCGCCAATCCCAAGGTCATCGCCGAAACCGTCGCCACGCCGCTCGAAGAGCAGATCAACGGCGTGGAAGGCATGCTCTACACCTCCTCGCAGGCGACCAGCGACGGCACGATGACCCTCACGGTCACCTTCGCGCTCGGCACGAACCTCGACAATGCCCAGGTGCAGACGCAGAACCGCGTCGCACAGGCGCTGCCGCGCCTGCCGGAAGAAGTGCAACGCCTCGGCGTGACGACGACCAAG…
2519899668-2520560829	MF022	2519899668	Proteobacteria	Gammaproteobacteria	Xanthomonadales	Rhodanobacteraceae	Luteibacter	2520560829	MKIAQYFVNRPILAGVLSVLFLIAGGIAVFKLPISEYPEVVPPTVVVKASYPGANPKVIAETVATPLEEQINGVEGMLYTSSQATSDGQMTLTVTFALGTDLDNAQVQTQNRVAQALPRLPEEVQRLGVTTTKSSPDLTMVVHLTSPDHRYDMLYLSNYARTRIKDQLARLDGVGDVQLFGAGEYSMRVWMNPEKLAIRNLTTGDVIKAVREQNIEVAAGSLNAPPGPNSNAFQVNINTRGRLVTEDDFLNIIVRSDASGSVTHLRDVARVELGSNNYALRSLLNNREAVAIPIFQRPGSNAIAISDEVRAEMATLKKDFPQGVDYSIVYDPTVFVRGSIEAVVHTLFEAIVLVVLVVILFLQTWRASIIPLVAVPVSLIGTFAVMYLVGFSLNALSLF…	ATGAAAATCGCCCAATACTTCGTCAACCGCCCGATCCTCGCGGGCGTGCTGTCGGTGCTGTTCCTGATCGCGGGCGGTATCGCCGTGTTCAAACTGCCGATCAGCGAATACCCGGAGGTCGTTCCGCCGACCGTCGTGGTCAAGGCGAGCTACCCGGGTGCCAACCCGAAGGTCATCGCCGAGACCGTCGCCACGCCGCTCGAAGAGCAGATCAACGGCGTGGAAGGCATGCTGTACACCTCCTCGCAGGCGACCAGCGACGGCCAGATGACCCTCACGGTCACCTTCGCCCTGGGTACCGACCTCGACAACGCGCAGGTGCAGACGCAGAACCGCGTCGCCCAGGCCCTGCCGCGTCTGCCGGAAGAAGTGCAGCGTCTCGGCGTGACGACGACGAAG…
2593339239-2595452145	MF331	2593339239	Proteobacteria	Gammaproteobacteria	Xanthomonadales	Rhodanobacteraceae	Luteibacter	2595452145	MNISRFFIDRPIFAGVLSTLILLAGVIAMFQLPIAEYPEVVPPTVVVNASYPGANPKVIADTVAAPLEEQINGVEGMLYMQSQASTDGNMTLTVTFRLGVDPDKAQQLVQNRVNQALPRLPPDVQLLGTTTLKASPTLTMVVHLISPDARYDQTYLRNYALINVKERLERINGVGQVVPKGSGDYAMRVWLDPARLAERKLTTSDVTNAIREQNLAVAAGVIGGSPQTTEVPLQLSINTQGRLQSEEEFGNIILKSERGAVTHLRDVARIELGAAEFGSRALLDNKQAASMWIFQLPGANSLQVSHDVREAMADLRKDMPPGVDYSIVYDPTLFVRSSIDAVIHTLIEAIALVVLVVIVFLQTWRASLIPLLAVPVSIVGTFSLLLLLGYSINALSLFG…	ATGAACATCTCGCGCTTCTTCATCGACCGGCCCATCTTCGCCGGGGTGCTGTCGACGCTCATCCTGCTCGCTGGCGTCATCGCGATGTTCCAGTTGCCGATCGCGGAATACCCTGAGGTGGTGCCACCCACGGTGGTCGTCAACGCGTCGTATCCTGGCGCGAATCCGAAGGTCATCGCCGACACCGTTGCCGCACCGCTCGAAGAGCAGATCAACGGTGTCGAAGGAATGCTCTACATGCAGTCCCAGGCGAGCACCGATGGCAACATGACGCTGACGGTAACCTTCCGCCTCGGTGTCGACCCGGACAAGGCGCAGCAACTGGTGCAGAACCGGGTCAACCAGGCCCTGCCCCGCCTCCCGCCCGACGTCCAGCTTCTCGGCACGACGACGCTAAAG…
