# Supplementary material for: An effluent pump family distributed across plant commensal bacteria conditions host- and organ-specific glucosinolate detoxification
Source: Nat Commun. 2025 Jul 1;16:5699. doi: 10.1038/s41467-025-61266-3 (PMC12215611; doi:10.1038/s41467-025-61266-3)
Supplement: Supplementary file 6 — Dataset 5 [file 41467_2025_61266_MOESM6_ESM.xlsx]

## Sheet: S5_Representative_strains
Supplementary Data 5. Representative strains used for RT-qPCR validation
Strain	Class	ID	Family	Genus	col
MF033	Alphaproteobacteria	2561511224-2562544365	Rhizobiaceae	Agrobacterium	#D95319
MF190	Alphaproteobacteria	2636416051-2639073067	Methylobacteriaceae	Methylobacterium	#DB7094
MF302	Alphaproteobacteria	2563366739-2563853938	Phyllobacteriaceae	Phyllobacterium	#A2142F
CL014	Betaproteobacteria	2643221508-2643617758	Comamonadaceae	Variovorax	#E6D900
MF376	Betaproteobacteria	2521172625-2521672176	Burkholderiaceae	Paraburkholderia	#EDB120
MF138	Gammaproteobacteria	2593339266-2595556445	Rhodanobacteraceae	Luteibacter	#0072BD
WCS417	Gammaproteobacteria	2585427642-2586031272	Pseudomonadaceae	Pseudomonas	#4DBEEE
