# Supplementary material for: An effluent pump family distributed across plant commensal bacteria conditions host- and organ-specific glucosinolate detoxification
Source: Nat Commun. 2025 Jul 1;16:5699. doi: 10.1038/s41467-025-61266-3 (PMC12215611; doi:10.1038/s41467-025-61266-3)
Supplement: Supplementary file 7 — Dataset 6 [file 41467_2025_61266_MOESM7_ESM.xlsx]

## Sheet: S6_ef90_orthologs_3800
Supplementary Data 6. Members of the ef90 orthologous group in the 3,800 genomes dataset
Taxon_ID	Genome_Name	Taxonomic_Group	Gene_ID
2593339266	Luteibacter sp. UNC138MFCol5.1	Xanthomonadaceae	2595556445
2556921674	Dyella japonica UNC79MFTsu3.2	Xanthomonadaceae	2558296525
2639762521	Luteibacter sp. 329MFSha	Xanthomonadaceae	2639838536
2593339238	Luteibacter sp. UNCMF366Tsu5.1	Xanthomonadaceae	2595448745
2593339239	Luteibacter sp. UNCMF331Sha3.1	Xanthomonadaceae	2595450719
2519899668	Luteibacter sp. 22Crub2.1	Xanthomonadaceae	2520560829
2639762574	Dyella sp. 333MFSha	Xanthomonadaceae	2640049492
2609459631	Dyella sp. OK004	Xanthomonadaceae	2609550632
2643221848	Frateuria sp. Soil773	Xanthomonadaceae	2645220192
2588253754	Dyella japonica A8	Xanthomonadaceae	2588613153
2551306421	Dyella ginsengisoli LA-4	Xanthomonadaceae	2553030944
2597490373	Frateuria terrea CGMCC 1.7053	Xanthomonadaceae	2599170154
2643221847	Rhodanobacter sp. Soil772	Xanthomonadaceae	2645218517
2506520041	Rhodanobacter sp. 2APBS1	Xanthomonadaceae	2506718305
2531839538	Rhodanobacter sp. 116-2	Xanthomonadaceae	2533908486
2537561836	Rhodanobacter spathiphylli B39	Xanthomonadaceae	2538834940
2510065060	Rhodanobacter sp. OR92	Xanthomonadaceae	2510321718
2510065087	Rhodanobacter sp. OR87	Xanthomonadaceae	2510415208
2643221562	Rhodanobacter sp. Root561	Xanthomonadaceae	2643828593
2643221577	Rhodanobacter sp. Root627	Xanthomonadaceae	2643896220
2643221685	Rhodanobacter sp. Root480	Xanthomonadaceae	2644478429
2537561840	Rhodanobacter fulvus Jip2	Xanthomonadaceae	2538849814
2518645597	Pseudomonas sp. URMO17WK12:I6	Pseudomonas	2518976564
2521172667	Pseudomonas sp. 35MFCvi1.1	Pseudomonas	2521870147
2643221484	Pseudomonas sp. 113MF	Pseudomonas	2643481991
2511231016	Pseudomonas sp. GM50	Pseudomonas	2511324383
2597490269	Pseudomonas sp. QTF5	Pseudomonas	2598872247
2511231004	Pseudomonas sp. GM102	Pseudomonas	2511257425
2521172653	Pseudomonas mandelii 36MFCvi1.1	Pseudomonas	2521811887
2579778701	Pseudomonas sp. H1h	Pseudomonas	2580620387
2556921015	Pseudomonas umsongensis UNC430CL58Col	Pseudomonas	2556980843
2511231007	Pseudomonas sp. GM18	Pseudomonas	2511271018
2565956706	Pseudomonas sp. G5(2012)	Pseudomonas	2566768669
2511231022	Pseudomonas sp. GM79	Pseudomonas	2511362021
2511231014	Pseudomonas sp. GM48	Pseudomonas	2511312387
2643221565	Pseudomonas sp. Root562	Pseudomonas	2643844478
2511231156	Pseudomonas fluorescens F113	Pseudomonas	2511824710
2519899642	Pseudomonas sp. 45MFCol3.1	Pseudomonas	2520478450
2511231021	Pseudomonas sp. GM78	Pseudomonas	2511357521
2541047102	Pseudomonas sp. CFII68	Pseudomonas	2541845032
2643221650	Pseudomonas sp. Root401	Pseudomonas	2644283658
2643221589	Pseudomonas sp. Root68	Pseudomonas	2643954395
2597489942	Pseudomonas moraviensis R28-S	Pseudomonas	2598050131
2510065054	Pseudomonas brassicacearum 51MFCVI2.1	Pseudomonas	2510288978
2526164763	Pseudomonas sp. URIL14HWK12:I7	Pseudomonas	2527240862
2597489890	Pseudomonas fluorescens Q8r1-96	Pseudomonas	2597875970
2636416057	Pseudomonas sp. 48MFCvi1.1	Pseudomonas	2639086339
650716074	Pseudomonas brassicacearum brassicacearum NFM421	Pseudomonas	650779044
2582581296	Pseudomonas sp. PTA1	Pseudomonas	2585210903
2643221942	Pseudomonas sp. Leaf434	Pseudomonas	2645632416
2511231010	Pseudomonas sp. GM25	Pseudomonas	2511289942
2643221771	Pseudomonas sp. Leaf48	Pseudomonas	2644882098
2511231020	Pseudomonas sp. GM74	Pseudomonas	2511352889
2503538034	Pseudomonas fluorescens R124	Pseudomonas	2503653127
2511231012	Pseudomonas sp. GM33	Pseudomonas	2511299441
2511231017	Pseudomonas sp. GM55	Pseudomonas	2511332439
2609459675	Pseudomonas sp. OK266	Pseudomonas	2609645042
2517487005	Pseudomonas psychrophila HA-4	Pseudomonas	2517507263
2511231031	Pseudomonas sp. GM16	Pseudomonas	2511413954
2609459602	Pseudomonas chlororaphis UFB2	Pseudomonas	2609481228
2504643024	Pseudomonas fluorescens HK44	Pseudomonas	2504720103
2519899536	Pseudomonas sp. UW4	Pseudomonas	2520061161
2551306688	Pseudomonas fluorescens Pf29Arp	Pseudomonas	2554073745
2600255295	Pseudomonas fluorescens FW300-N2E2 FW300-N2E2	Pseudomonas	2601686602
2511231018	Pseudomonas sp. GM60	Pseudomonas	2511336968
637000221	Pseudomonas fluorescens Pf0-1	Pseudomonas	637742533
2522572098	Pseudomonas sp. LAIL14HWK12:I2	Pseudomonas	2522893594
2511231011	Pseudomonas sp. GM30	Pseudomonas	2511295147
2565956580	Pseudomonas brassicacearum DF41	Pseudomonas	2566250063
2554235341	Pseudomonas fluorescens CHA0	Pseudomonas	2555670213
2623620736	Pseudomonas protegens Pf-5	Pseudomonas	2625565469
2643221503	Pseudomonas sp. 397MF	Pseudomonas	2643584484
2597489886	Pseudomonas fluorescens Q2-87	Pseudomonas	2597851935
2531839132	Pseudomonas sp. Lz4W	Pseudomonas	2532351357
2548876817	Pseudomonas fragi A22	Pseudomonas	2549974362
2511231008	Pseudomonas sp. GM21	Pseudomonas	2511280827
2554235097	Pseudomonas veronii 1YdBTEX2	Pseudomonas	2554659832
2579779090	Pseudomonas sp. RIT288	Pseudomonas	2582246221
2526164762	Pseudomonas sp. URIL14HWK12:I6	Pseudomonas	2527235439
2576861014	Pseudomonas sp. PH1b	Pseudomonas	2576917887
2556921040	Pseudomonas sp. URHB0015	Pseudomonas	2557104331
2521172639	Pseudomonas sp. LAMO17WK12:I5	Pseudomonas	2521746399
2521172644	Pseudomonas sp. LAMO17WK12:I6	Pseudomonas	2521777972
2511231013	Pseudomonas sp. GM41(2012)	Pseudomonas	2511310654
2511231019	Pseudomonas sp. GM67	Pseudomonas	2511347136
2600255294	Pseudomonas fluorescens FW300-N2A2 FW300-N2A2	Pseudomonas	2601680986
2548876508	Pseudomonas tolaasii PMS117	Pseudomonas	2548898722
2643221633	Pseudomonas sp. Root329	Pseudomonas	2644188413
649989991	Pseudomonas fluorescens WH6	Pseudomonas	650143181
2547132166	Pseudomonas fluorescens NCIMB 11764	Pseudomonas	2547640699
2548876981	Pseudomonas sp. R81	Pseudomonas	2550629103
2585427642	Pseudomonas simiae WCS417	Pseudomonas	2586031272
2602041645	Pseudomonas fluorescens EGD-AQ6	Pseudomonas	2602488970
2579779147	Pseudomonas mandelii PD30	Pseudomonas	2582486171
2609459710	Pseudomonas sp. OK272	Pseudomonas	2609732132
2609459712	Pseudomonas sp. OK602	Pseudomonas	2609743397
2512047018	Pseudomonas chlororaphis chlororaphis GP72	Pseudomonas	2512328903
649633086	Pseudomonas fluorescens SBW25	Pseudomonas	649636373
2554235131	Pseudomonas fluorescens LMG 5329	Pseudomonas	2554811371
2565956780	Pseudomonas extremorientalis FH1	Pseudomonas	2567071504
2579778722	Pseudomonas sp. CHM02	Pseudomonas	2580713258
2585427645	Pseudomonas chlororaphis PA23	Pseudomonas	2586044421
2582580891	Pseudomonas chlororaphis YL-1	Pseudomonas	2583792291
2506210031	Pseudomonas fluorescens NZ052	Pseudomonas	2506364521
2579778744	Pseudomonas chlororaphis aurantiaca PB-St2	Pseudomonas	2580805831
2547132145	Pseudomonas sp. PAMC 25886	Pseudomonas	2547564715
2597489887	Pseudomonas chlororaphis aureofaciens 30-84	Pseudomonas	2597858411
2597489885	Pseudomonas chlororaphis O6	Pseudomonas	2597846426
2548876983	Pseudomonas mandelii JR-1	Pseudomonas	2550640809
2526164786	Pseudomonas chlororaphis HT66	Pseudomonas	2527288074
2551306190	Pseudomonas sp. CBZ-4	Pseudomonas	2552243300
2521172642	Pseudomonas sp. LAMO17WK12:I10	Pseudomonas	2521764534
2521172646	Pseudomonas sp. LAMO17WK12:I9	Pseudomonas	2521791505
2585427826	Pseudomonas corrugata CFBP 5454	Pseudomonas	2586887161
2585427599	Pseudomonas sp. 11/12A	Pseudomonas	2585866566
2582580912	Pseudomonas sp. 2-92(2010)	Pseudomonas	2583891285
2596583589	Pseudomonas mediterranea CFBP5447	Pseudomonas	2596993760
2523533507	Pseudomonas sp. URMO17WK12:I12	Pseudomonas	2523571771
2548876985	Pseudomonas fuscovaginae UPB0736	Pseudomonas	2550651279
2541047099	Pseudomonas sp. CF150	Pseudomonas	2541829571
2541047103	Pseudomonas sp. CFT9	Pseudomonas	2541854711
2561511156	Pseudomonas fluorescens A506	Pseudomonas	2562290504
2565956771	Pseudomonas fluorescens FH5	Pseudomonas	2567024686
2585427641	Pseudomonas sp. WCS374	Pseudomonas	2586025768
2597489888	Pseudomonas fluorescens SS101	Pseudomonas	2597863826
2585427681	Pseudomonas japonica NBRC 103040	Pseudomonas	2586183221
2531839037	Pseudomonas putida CSV86	Pseudomonas	2532030599
2585427848	Pseudomonas fluorescens ATCC 17400	Pseudomonas	2586962517
2548876812	Pseudomonas extremaustralis 14-3 sub14-3b	Pseudomonas	2549946866
2558309084	Pseudomonas sp. TKP	Pseudomonas	2558620366
2565956820	Pseudomonas brenneri FH4	Pseudomonas	2567253265
2643221713	Pseudomonas sp. Root9	Pseudomonas	2644621583
2597489889	Pseudomonas sp. BG33R	Pseudomonas	2597869953
2585427659	Pseudomonas fluorescens UK4	Pseudomonas	2586095284
2523533564	Pseudomonas syringae pv. syringae B64	Pseudomonas	2523800253
2540341095	Pseudomonas poae RE*1-1-14	Pseudomonas	2540610584
2541047480	Pseudomonas fluorescens BRIP34879	Pseudomonas	2543175696
2579778624	Pseudomonas sp. RIT357	Pseudomonas	2580307762
2541047098	Pseudomonas sp. CF149	Pseudomonas	2541824927
2541047481	Pseudomonas syringae BRIP34881	Pseudomonas	2543182677
2643221571	Pseudomonas sp. Root569	Pseudomonas	2643869916
2645727644	Pseudomonas coronafaciens pv. porri LMG 28496	Pseudomonas	2646347963
2563366773	Pseudomonas syringae pv. panici LMG 2367	Pseudomonas	2564017130
2609460275	Pseudomonas syringae Alf3	Pseudomonas	2612254049
2627853708	Pseudomonas syringae pv. coryli str. NCPPB 4273	Pseudomonas	2628629580
2505313062	Pseudomonas syringae PavISPaVe037 (Psy119)	Pseudomonas	2505609569
2505313061	Pseudomonas syringae PavISPaVe013 (Psy117)	Pseudomonas	2505604005
2505313050	Pseudomonas syringae PmeN6801 (Psy44)	Pseudomonas	2505543323
2505313052	Pseudomonas syringae PphNPS3121 (Psy56)	Pseudomonas	2505553888
2505313058	Pseudomonas syringae PphHB10Y (Psy102)	Pseudomonas	2505586431
2508501072	Pseudomonas syringae Pph1448A (1448A gold standard)	Pseudomonas	2508857341
2571042114	Pseudomonas syringae KCTC 12500	Pseudomonas	2571436533
2506783058	Pseudomonas syringae PsyB48	Pseudomonas	2507109056
2508501073	Pseudomonas syringae pv. syringae B728a	Pseudomonas	2508863701
2562617135	Pseudomonas syringae pv. syringae 1212	Pseudomonas	2563177545
2563366759	Pseudomonas syringae pv. syringae B301D-R	Pseudomonas	2563954470
2617270755	Pseudomonas syringae pv. syringae B301D	Pseudomonas	2617422722
2509276053	Pseudomonas syringae USA011	Pseudomonas	2509542950
2505313044	Pseudomonas syringae PlaYM7902 (Psy27)	Pseudomonas	2505506192
2505313054	Pseudomonas syringae Pta6606 (Psy83)	Pseudomonas	2505565064
2507262018	Pseudomonas syringae pv. lachrymans 107 MAFF301315	Pseudomonas	2507351019
2563367047	Pseudomonas syringae pv. tabaci 6605	Pseudomonas	2565247747
2639762756	Pseudomonas syringae pv. papulans CFBP 1754 (unscreened)	Pseudomonas	2640605010
2541047482	Pseudomonas syringae BRIP39023	Pseudomonas	2543187025
2506783031	Pseudomonas viridiflava TA043	Pseudomonas	2506972164
2505313053	Pseudomonas syringae PseHC_1 (Psy67)	Pseudomonas	2505561062
2506783057	Pseudomonas syringae Psv4352	Pseudomonas	2507103301
2519899622	Pseudomonas sp. Ag1	Pseudomonas	2520388606
2562617101	Pseudomonas fluorescens BBc6R8	Pseudomonas	2562997575
2506783025	Pseudomonas viridiflava CC1582	Pseudomonas	2506935439
2506783055	Pseudomonas syringae PacA10853	Pseudomonas	2507094088
2582581026	Pseudomonas sp. P482	Pseudomonas	2584322480
2505313049	Pseudomonas syringae PmaKN91 (Psy41)	Pseudomonas	2505537845
2562617134	Pseudomonas syringae pv. pisi H5E3	Pseudomonas	2563175871
2643221746	Pseudomonas sp. Leaf15	Pseudomonas	2644785094
2524614661	Pseudomonas syringae pv. syringae SM	Pseudomonas	2525311025
2551306467	Pseudomonas sp. PAMC 26793	Pseudomonas	2553179369
2521172671	Pseudomonas sp. LAMO17WK12:I1	Pseudomonas	2521893414
2603880217	Pseudomonas fluorescens A2-S9	Pseudomonas	2606199988
2597490176	Pseudomonas alkylphenolia KL28	Pseudomonas	2598612891
2506783022	Pseudomonas syringae CC1544	Pseudomonas	2506919919
2508501062	Pseudomonas syringae pv. lachrymans M302278PT	Pseudomonas	2508807802
2508501074	Pseudomonas syringae pv. tomato DC3000	Pseudomonas	2508869119
2645727691	Pseudomonas syringae pv. persicae NCPPB 2254	Pseudomonas	2646557056
2548876750	Pseudomonas syringae ICMP 18804	Pseudomonas	2549665412
2597489895	Pseudomonas syringae pv. actinidiae ICMP 18884	Pseudomonas	2597895417
2563366586	Pseudomonas putida H8234	Pseudomonas	2563654502
2571042232	Pseudomonas putida OUS82	Pseudomonas	2571827968
2518645571	Pseudomonas putida ND6	Pseudomonas	2518868286
2531839204	Pseudomonas putida LS46	Pseudomonas	2532637460
2548876715	Pseudomonas putida B6-2	Pseudomonas	2549512164
2551306217	Pseudomonas putida S12	Pseudomonas	2552320227
2551306527	Pseudomonas putida SJTE-1	Pseudomonas	2553437549
2585428046	Pseudomonas putida PD1	Pseudomonas	2587686041
2623620737	Pseudomonas putida KT2440	Pseudomonas	2625572203
640427132	Pseudomonas putida F1	Pseudomonas	640586793
650377963	Pseudomonas putida BIRD-1	Pseudomonas	650445062
2630968584	Pseudomonas syringae pv. viburni CFBP 1702 (contamination screened)	Pseudomonas	2632380132
2565956822	Pseudomonas putida LF54	Pseudomonas	2567258401
2554235231	Pseudomonas putida MTCC 5279	Pseudomonas	2555248510
2545824760	Pseudomonas plecoglossicida NB2011	Pseudomonas	2546713929
2556921648	Pseudomonas plecoglossicida DSM 15088	Pseudomonas	2558192762
2505313046	Pseudomonas syringae PmaES4326 (Psy34)	Pseudomonas	2505520387
2505313048	Pseudomonas syringae PmaYM7930 (Psy40)	Pseudomonas	2505532919
2643221805	Pseudomonas sp. Leaf129	Pseudomonas	2645037586
642979329	Pseudomonas syringae pv. tomato T1	Pseudomonas	643089993
2579778861	Pseudomonas cichorii JBC1	Pseudomonas	2581300331
2505313040	Pseudomonas syringae PgyBR1 (Psy13)	Pseudomonas	2505484016
2505313041	Pseudomonas syringae PgyUnB647 (Psy14)	Pseudomonas	2505490585
2505313042	Pseudomonas syringae PgyLN10 (Psy15)	Pseudomonas	2505495418
2505313043	Pseudomonas syringae PgyKN44 (Psy16)	Pseudomonas	2505503921
2531839611	Pseudomonas syringae pv. glycinea B076	Pseudomonas	2534173478
641522645	Pseudomonas putida GB-1	Pseudomonas	641547633
2518645549	Pseudomonas putida DOT-T1E	Pseudomonas	2518807342
2609460011	Pseudomonas putida W15Oct28	Pseudomonas	2611059394
2505313051	Pseudomonas syringae PphY5_2 (Psy55)	Pseudomonas	2505549715
2523533545	Pseudomonas vranovensis DSM 16006	Pseudomonas	2523733776
2517572175	Pseudomonas sp. FGI182	Pseudomonas	2518034823
648276719	Pseudomonas syringae pv. tomato Max13	Pseudomonas	648413553
2623620849	Pseudomonas entomophila L48	Pseudomonas	2625951766
650716076	Pseudomonas putida S16	Pseudomonas	651007805
2585427848	Pseudomonas fluorescens ATCC 17400	Pseudomonas	2586962692
2523533561	Pseudomonas taiwanensis DSM 21245	Pseudomonas	2523791804
2558309062	Pseudomonas sp. VLB120	Pseudomonas	2558541852
2521172669	Pseudomonas sp. LAIL14HWK12:I3	Pseudomonas	2521880666
2523533501	Pseudomonas sp. LAIL14HWK12:I9	Pseudomonas	2523540164
2524614516	Pseudomonas sp. LAIL14HWK12:I12	Pseudomonas	2524684509
2524614584	Pseudomonas sp. LAIL14HWK12:I6	Pseudomonas	2525057073
2548876813	Pseudomonas monteilii QM	Pseudomonas	2549955690
2556921620	Pseudomonas monteilii DSM 14164	Pseudomonas	2558092276
2518645599	Pseudomonas sp. URIL14HWK12:I5	Pseudomonas	2518985819
2521172536	Pseudomonas sp. LAMO17WK12:I8	Pseudomonas	2521368692
2521172641	Pseudomonas sp. LAMO17WK12:I11	Pseudomonas	2521757001
2545555814	Pseudomonas sp. URIL14HWK12:I8	Pseudomonas	2545596227
2518645593	Pseudomonas sp. URIL14HWK12:I1	Pseudomonas	2518956393
2518645596	Pseudomonas sp. URIL14HWK12:I3	Pseudomonas	2518969827
2643221775	Pseudomonas sp. Leaf58	Pseudomonas	2644900688
2541047101	Pseudomonas sp. CFII64	Pseudomonas	2541844006
2540341236	Pseudomonas sp. URMO17WK12:I8	Pseudomonas	2540995734
2523231084	Pseudomonas sp. LAIL14HWK12:I7	Pseudomonas	2523524900
2521172712	Pseudomonas putida PC9	Pseudomonas	2522032667
2521172660	Pseudomonas sp. LAIL14HWK12:I10	Pseudomonas	2521842024
641522646	Pseudomonas putida W619	Pseudomonas	641622242
2556921653	Pseudomonas mosselii DSM 17497	Pseudomonas	2558212416
2571042598	Pseudomonas putida S610	Pseudomonas	2573069864
2505313027	Pseudomonas syringae Pci0788_9	Pseudomonas	2505401875
2556921649	Pseudomonas fulva DSM 17717	Pseudomonas	2558199007
2521172672	Pseudomonas sp. URMO17WK12:I10	Pseudomonas	2521898826
2521172673	Pseudomonas sp. URMO17WK12:I9	Pseudomonas	2521903488
2523533547	Pseudomonas parafulva DSM 17004	Pseudomonas	2523738588
2643221892	Pseudomonas sp. Leaf127	Pseudomonas	2645419122
640753042	Pseudomonas aeruginosa sv. O12 PA7	Pseudomonas	640811795
2531839176	Pseudomonas sp. M47T1	Pseudomonas	2532508766
2571042301	Pseudomonas aeruginosa CF_PA39	Pseudomonas	2572047011
2579778761	Pseudomonas aeruginosa IGB83	Pseudomonas	2580885523
2582581004	Pseudomonas otitidis	Pseudomonas	2584228228
2511231165	Pseudomonas aeruginosa NCGM2.S1	Pseudomonas	2511857613
2511231183	Pseudomonas aeruginosa M18	Pseudomonas	2511928890
2513237259	Pseudomonas sp. 2_1_26	Pseudomonas	2514264177
2519103020	Pseudomonas aeruginosa PA45	Pseudomonas	2519165776
2519103093	Pseudomonas aeruginosa DK2	Pseudomonas	2519451877
2519899785	Pseudomonas aeruginosa PADK2_CF510	Pseudomonas	2520994683
2524614738	Pseudomonas aeruginosa WC55	Pseudomonas	2525598418
2529292742	Pseudomonas aeruginosa CI27	Pseudomonas	2529806457
2534681678	Pseudomonas aeruginosa E2	Pseudomonas	2535006846
2540341042	Pseudomonas aeruginosa PA21_ST175	Pseudomonas	2540478464
2540341118	Pseudomonas aeruginosa B136-33	Pseudomonas	2540675460
2545824565	Pseudomonas aeruginosa SJTD-1	Pseudomonas	2546102675
2545824567	Pseudomonas aeruginosa N002	Pseudomonas	2546112927
2548877050	Pseudomonas aeruginosa XMG	Pseudomonas	2550947117
2554235132	Pseudomonas aeruginosa PGPR2	Pseudomonas	2554815083
2554235471	Pseudomonas aeruginosa BL21	Pseudomonas	2556074939
2558860267	Pseudomonas aeruginosa YL84	Pseudomonas	2559383663
2558860367	Pseudomonas aeruginosa Stone 130	Pseudomonas	2559649958
2562617103	Pseudomonas aeruginosa 138244	Pseudomonas	2563012145
2562617104	Pseudomonas aeruginosa 152504	Pseudomonas	2563015380
2568526744	Pseudomonas aeruginosa PK6	Pseudomonas	2571007078
2571042424	Pseudomonas aeruginosa PFK10	Pseudomonas	2572491704
2574179764	Pseudomonas aeruginosa PUPa3	Pseudomonas	2574413619
2574180171	Pseudomonas aeruginosa VRFPA07	Pseudomonas	2575855999
2576861003	Pseudomonas aeruginosa DHS01	Pseudomonas	2576872545
2576861223	Pseudomonas aeruginosa ATCC 15442	Pseudomonas	2577668702
2579778545	Pseudomonas aeruginosa H1l	Pseudomonas	2579954287
2579778693	Pseudomonas aeruginosa PA96	Pseudomonas	2580583244
2579778898	Pseudomonas aeruginosa 148	Pseudomonas	2581455010
2579778915	Pseudomonas aeruginosa SG17M	Pseudomonas	2581529404
2579778965	Pseudomonas aeruginosa ID4365	Pseudomonas	2581734995
2579778970	Pseudomonas aeruginosa DHS29	Pseudomonas	2581752539
2579779000	Pseudomonas aeruginosa MW3a	Pseudomonas	2581882690
2579779083	Pseudomonas aeruginosa RB RB	Pseudomonas	2582211787
2585427615	Pseudomonas aeruginosa PAO1H2O	Pseudomonas	2585925495
2597489934	Pseudomonas aeruginosa VRFPA02	Pseudomonas	2598025862
2597489954	Pseudomonas aeruginosa c7447m	Pseudomonas	2598105510
2597490142	Pseudomonas aeruginosa PAG	Pseudomonas	2598481294
2600255231	Pseudomonas aeruginosa 18A	Pseudomonas	2601452335
2609459787	Pseudomonas aeruginosa PA103	Pseudomonas	2609992412
2609459975	Pseudomonas aeruginosa MH27	Pseudomonas	2610918331
2609460049	Pseudomonas aeruginosa PA ST235	Pseudomonas	2611205433
2623620735	Pseudomonas aeruginosa UCBPP-PA14	Pseudomonas	2625558778
2623620771	Pseudomonas aeruginosa PACS2	Pseudomonas	2625698738
2636416113	Pseudomonas aeruginosa PAO1	Pseudomonas	2639362912
2579778897	Pseudomonas aeruginosa VRFPA08	Pseudomonas	2581453199
2563366717	Pseudomonas aeruginosa NCAIM B.001380	Pseudomonas	2563769679
2523533534	Pseudomonas cremoricolorata DSM 17059	Pseudomonas	2523690977
2609459869	Pseudomonas aeruginosa MH38	Pseudomonas	2610345082
2518645601	Pseudomonas sp. URIL14HWK12:I12	Pseudomonas	2518991625
2579779010	Pseudomonas nitroreducens HBP1	Pseudomonas	2581920037
2551306468	Pseudomonas nitroreducens TX1	Pseudomonas	2553181554
2579778852	Pseudomonas knackmussii B13	Pseudomonas	2581255397
2562617102	Pseudomonas sp. M1	Pseudomonas	2563007635
2600255064	Pseudomonas alcaligenes NBRC 14159	Pseudomonas	2600798373
2558860918	Pseudomonas sp. HPB0071	Pseudomonas	2561321741
2561511189	Pseudomonas resinovorans NBRC 106553	Pseudomonas	2562416127
2523533560	Pseudomonas azotifigens DSM 17556	Pseudomonas	2523783850
2524614740	Pseudomonas stutzeri MF28	Pseudomonas	2525607740
2529293194	Pseudomonas stutzeri ZoBell 632, ATCC 14405	Pseudomonas	2531539240
2518645591	Pseudomonas sp. URMO17WK12:I2	Pseudomonas	2518946163
2518645567	Pseudomonas stutzeri AN10, CCUG 29243	Pseudomonas	2518858118
2508501006	Pseudomonas sp. PK	Pseudomonas	2508527062
2568526533	Pseudomonas chloritidismutans AW-1	Pseudomonas	2570305509
2574179801	Pseudomonas stutzeri 19SMN4	Pseudomonas	2574574829
2524614671	Pseudomonas resinovorans DSM 21078	Pseudomonas	2525347337
2531839224	Pseudomonas pseudoalcaligenes KF707	Pseudomonas	2532697598
2574180030	Pseudomonas alcaligenes MRY13-0052	Pseudomonas	2575377610
2579778563	Pseudomonas alcaligenes OT 69	Pseudomonas	2580032478
2507149015	Pseudomonas stutzeri RCH2	Pseudomonas	2507212376
2513237292	Pseudomonas sp. S9	Pseudomonas	2514379534
2602042028	Pseudomonas balearica DSM 6083	Pseudomonas	2603590709
2505679082	Pseudomonas fulva 12-X	Pseudomonas	2506005014
2511231012	Pseudomonas sp. GM33	Pseudomonas	2511303611
2523533528	Pseudomonas sp. URMO17WK12:I4	Pseudomonas	2523658749
2541047503	Pseudomonas stutzeri B1SMN1	Pseudomonas	2543261973
2600255295	Pseudomonas fluorescens FW300-N2E2 FW300-N2E2	Pseudomonas	2601686478
2531839177	Pseudomonas stutzeri TS44	Pseudomonas	2532516671
2523533568	Pseudomonas sp. URMO17WK12:I3	Pseudomonas	2523811266
2519899622	Pseudomonas sp. Ag1	Pseudomonas	2520388654
2516653029	Pseudomonas stutzeri XLDN-R	Pseudomonas	2516817701
2537562078	Pseudomonas stutzeri NF13	Pseudomonas	2539729268
650716077	Pseudomonas stutzeri Lautrop AB 201, ATCC 17588	Pseudomonas	651020204
651053060	Pseudomonas stutzeri CMT.A.9, DSM 4166	Pseudomonas	651176069
2600255294	Pseudomonas fluorescens FW300-N2A2 FW300-N2A2	Pseudomonas	2601679572
2511231018	Pseudomonas sp. GM60	Pseudomonas	2511340676
2585427826	Pseudomonas corrugata CFBP 5454	Pseudomonas	2586883028
2511231019	Pseudomonas sp. GM67	Pseudomonas	2511343717
2511231020	Pseudomonas sp. GM74	Pseudomonas	2511352467
2511231022	Pseudomonas sp. GM79	Pseudomonas	2511365455
2511231017	Pseudomonas sp. GM55	Pseudomonas	2511332435
2511231014	Pseudomonas sp. GM48	Pseudomonas	2511311522
2596583584	Pseudomonas duriflava CGMCC 1.6858	Pseudomonas	2596966823
2623620820	Pseudomonas aeruginosa C3719	Pseudomonas	2625853729
2519899778	Pseudomonas stutzeri JM3000, DSM 10701	Pseudomonas	2520961453
2554235097	Pseudomonas veronii 1YdBTEX2	Pseudomonas	2554658490
2643221565	Pseudomonas sp. Root562	Pseudomonas	2643844858
2511231021	Pseudomonas sp. GM78	Pseudomonas	2511358401
650716075	Pseudomonas mendocina NK-01	Pseudomonas	650793975
2609460268	Pseudomonas mendocina S13.2	Pseudomonas	2612233212
2510065055	Pseudomonas sp. MOIL14HWK12:I2	Pseudomonas	2510293649
2510065058	Pseudomonas oleovorans MOIL14HWK12	Pseudomonas	2510310745
2585427682	Pseudomonas oryzihabitans NBRC 102199	Pseudomonas	2586185234
2551306414	Pseudomonas sp. 313	Pseudomonas	2552999455
2609459739	Pseudomonas sp. Snoq117.2	Pseudomonas	2609824311
2534682313	Pseudomonas pseudoalcaligenes CECT 5344	Pseudomonas	2537346854
2554235193	Pseudomonas sp. P818	Pseudomonas	2555068482
2643221791	Pseudomonas sp. Leaf83	Pseudomonas	2644973518
2551306666	Pseudomonas alcaliphila 34	Pseudomonas	2553969297
2521172647	Pseudomonas thermotolerans DSM 14292	Pseudomonas	2521794869
2519899600	Pseudomonas mendocina DLHK	Pseudomonas	2520291082
640427131	Pseudomonas mendocina ymp	Pseudomonas	640503424
2563366737	Pseudomonas mendocina EGD-AQ5	Pseudomonas	2563844479
2519899633	Variovorax paradoxus 110B	Burkholderiales	2520436885
2643221485	Variovorax sp. 160MFSha2.1	Burkholderiales	2643488843
2643221492	Variovorax sp. 278MFTsu5.1	Burkholderiales	2643525976
2643221501	Variovorax sp. 375MFSha3.1	Burkholderiales	2643571949
2643221498	Variovorax sp. 350MFTsu5.1	Burkholderiales	2643556141
2528311013	Variovorax paradoxus B4	Burkholderiales	2528366922
2609459724	Variovorax sp. OK605	Burkholderiales	2609761419
2643221658	Variovorax sp. Root411	Burkholderiales	2644328033
2513020051	Variovorax sp. CF313	Burkholderiales	2513231019
2517572245	Variovorax paradoxus 4MFCol3.1	Burkholderiales	2518270422
2643221495	Variovorax paradoxus 295MFChir4.1	Burkholderiales	2643537282
2643221497	Variovorax paradoxus 349MFTsu5.1	Burkholderiales	2643551987
644736413	Variovorax paradoxus S110	Burkholderiales	644793150
2643221672	Variovorax sp. Root434	Burkholderiales	2644398660
2643221628	Variovorax sp. Root318D1	Burkholderiales	2644159480
649633106	Variovorax paradoxus EPS	Burkholderiales	649886583
2608642243	Variovorax sp. EL159	Burkholderiales	2609226571
2556921005	Variovorax sp. URHB0020	Burkholderiales	2556941335
2643221683	Variovorax sp. Root473	Burkholderiales	2644468543
2541046984	Delftia acidovorans CCUG 274B	Burkholderiales	2541348152
2541046983	Delftia acidovorans CCUG 15835	Burkholderiales	2541339601
641228489	Delftia acidovorans SPH-1	Burkholderiales	641300260
2576861758	Delftia sp. RIT313	Burkholderiales	2579496167
650716032	Delftia sp. Cs1-4	Burkholderiales	650858999
2609460141	Delftia acidovorans 2167	Burkholderiales	2611662625
2603880186	Variovorax sp. 770b2	Burkholderiales	2606081212
2615840603	Albidiferax sp. OV413	Burkholderiales	2616216572
2643221660	Methylibium sp. Root1272	Burkholderiales	2644341064
2643221795	Pseudorhodoferax sp. Leaf265	Burkholderiales	2644992060
640069319	Methylibium petroleiphilum PM1	Burkholderiales	640089429
2523533611	Ottowia thiooxydans DSM 14619	Burkholderiales	2523938835
2615840640	Polaromonas sp. YR568	Burkholderiales	2616376675
2636416056	Polaromonas sp. JS666 UNC47MFTsu3.1	Burkholderiales	2639079493
2636416192	Acidovorax delafieldii DSM 64	Burkholderiales	2639753904
2643221652	Acidovorax sp. Root402	Burkholderiales	2644293945
2523533521	Ralstonia sp. AU12-08 (IVD)	Burkholderiales	2523625073
2643221570	Acidovorax sp. Root568	Burkholderiales	2643864819
2511231002	Polaromonas sp. CF318	Burkholderiales	2511247206
2528768035	beta proteobacterium JGI 0001001-A11	Burkholderiales	2528880970
2528768091	Ralstonia sp. JGI 0001001-A05	Burkholderiales	2528939290
642555151	Ralstonia pickettii 12J	Burkholderiales	642618707
644736400	Ralstonia pickettii 12D	Burkholderiales	644833109
2558309150	Ralstonia sp. UNC404CL21Col	Burkholderiales	2558852961
2643221752	Xylophilus sp. Leaf220	Burkholderiales	2644807655
2562617098	Ralstonia sp. 5_2_56FAA	Burkholderiales	2562990433
2596583598	Ralstonia sp. UNCCL144	Burkholderiales	2597030963
2597490112	Ralstonia pickettii 27511	Burkholderiales	2598354603
639633051	Polaromonas naphthalenivorans CJ2	Burkholderiales	639834302
2615840637	Roseateles sp. YR242	Burkholderiales	2616364895
2519899535	Acidovorax sp. KKS102	Burkholderiales	2520055406
2643221717	Acidovorax sp. Root267	Burkholderiales	2644644538
2643221788	Acidovorax sp. Leaf76	Burkholderiales	2644956756
2643221792	Acidovorax sp. Leaf84	Burkholderiales	2644981363
2643221789	Acidovorax sp. Leaf78	Burkholderiales	2644966002
2547132374	Acidovorax radicis N35	Burkholderiales	2548500143
2537562143	Hydrogenophaga sp. PBC	Burkholderiales	2539913137
2561511242	Ralstonia solanacearum CMR15	Burkholderiales	2562602178
2643221596	Acidovorax sp. Root70	Burkholderiales	2643991183
2568526698	Ralstonia solanacearum P673	Burkholderiales	2570849775
2561511243	Ralstonia solanacearum CFBP2957	Burkholderiales	2562607473
2597490080	Ralstonia solanacearum Rs-10-244	Burkholderiales	2598218419
2597490279	Ralstonia solanacearum 23-10BR	Burkholderiales	2598909412
2518285588	Ralstonia solanacearum FQY_4	Burkholderiales	2518563628
2597489963	Ralstonia solanacearum Rs-09-161	Burkholderiales	2598130786
2623620877	Ralstonia solanacearum GMI1000	Burkholderiales	2626057512
651053062	Ralstonia solanacearum Po82	Burkholderiales	651231256
2597490294	Ralstonia solanacearum NCPPB 282	Burkholderiales	2598968758
2609460069	Ralstonia solanacearum NCPPB909	Burkholderiales	2611292378
2636416094	Ralstonia solanacearum UW551	Burkholderiales	2639261098
2643221609	Acidovorax sp. Root217	Burkholderiales	2644059926
2554235178	Ralstonia solanacearum SD54	Burkholderiales	2554989702
2643221611	Acidovorax sp. Root219	Burkholderiales	2644074456
2609460008	Hylemonella gracilis Niagara R	Burkholderiales	2611048934
2627854134	Acidovorax temperans KY4	Burkholderiales	2630366368
2508501005	Acidovorax temperans CB2	Burkholderiales	2508525998
2634166315	Acidovorax konjaci DSM 7481	Burkholderiales	2635159068
643348541	Acidovorax ebreus TPSY	Burkholderiales	643654257
2643221867	Pseudorhodoferax sp. Leaf274	Burkholderiales	2645308138
2519103180	Curvibacter lanceolatus ATCC 14669	Burkholderiales	2519812535
2630968654	Acidovorax citrulli pslbtw65	Burkholderiales	2632694721
2630968965	Acidovorax citrulli tw6	Burkholderiales	2633954250
2634166347	Acidovorax citrulli DSM 17060	Burkholderiales	2635307296
639633002	Acidovorax avenae citrulli AAC00-1	Burkholderiales	639822557
2547132197	Acidovorax sp. MR-S7	Burkholderiales	2547754392
2576861233	Comamonas aquatica DA1877	Burkholderiales	2577703358
2545555856	Curvibacter gracilis ATCC BAA-807	Burkholderiales	2545743312
2529292992	Comamonas testosteroni ATCC 11996	Burkholderiales	2530793727
648276631	Comamonas testosteroni S44	Burkholderiales	648619030
650716004	Acidovorax avenae avenae ATCC 19860	Burkholderiales	650733839
2615840716	Acidovorax valerianellae DSM 16619	Burkholderiales	2616603453
2615840615	Comamonas thiooxydans DSM 17888	Burkholderiales	2616258290
2643221907	Acidovorax sp. Leaf160	Burkholderiales	2645480540
2585428062	Methylibium sp. CF059	Burkholderiales	2587758409
2547132080	Acidovorax avenae avenae RS-1	Burkholderiales	2547286828
2563366540	Acidovorax oryzae ATCC 19882	Burkholderiales	2563546536
645058871	Comamonas testosteroni KF-1	Burkholderiales	645104385
637000229	Ralstonia eutropha JMP134	Burkholderiales	637693766
2597490204	Comamonas testosteroni TK102	Burkholderiales	2598708499
2615840602	Cupriavidus sp. OV096	Burkholderiales	2616211073
2639762659	Ralstonia sp. 25MFCol4.1	Burkholderiales	2640392463
2643221585	Pelomonas sp. Root662	Burkholderiales	2643934283
2529292503	Derxia gummosa DSM 723	Burkholderiales	2529306450
2551306360	Cupriavidus sp. BIS7	Burkholderiales	2552779786
637000230	Cupriavidus metallidurans CH34	Burkholderiales	637980287
2513237163	Cupriavidus sp. UYPR2.512	Burkholderiales	2514027185
2513237165	Cupriavidus taiwanensis STM6070	Burkholderiales	2514041711
2568526169	Cupriavidus metallidurans H1130	Burkholderiales	2569116348
650716031	Cupriavidus necator N-1, ATCC 43291	Burkholderiales	650989274
2541047028	Ralstonia sp. GA3-3	Burkholderiales	2541496672
640427136	Ralstonia eutropha H16	Burkholderiales	640450943
2643221654	Rhizobacter sp. Root404	Burkholderiales	2644305692
2513237150	Cupriavidus taiwanensis STM6018	Burkholderiales	2513952400
2597490133	Burkholderia multivorans DDS 15A-1	Burkholderiales	2598440577
642555111	Burkholderia multivorans ATCC 17616	Burkholderiales	642675194
644736347	Cupriavidus taiwanensis LMG 19424	Burkholderiales	644750982
2643221639	Pelomonas sp. Root1217	Burkholderiales	2644219498
2643221646	Pelomonas sp. Root1237	Burkholderiales	2644255928
643886020	Burkholderia multivorans CGD1	Burkholderiales	644232453
643886018	Burkholderia multivorans CGD2M	Burkholderiales	644249904
2513237199	Rubrivivax gelatinosus IL144	Burkholderiales	2514159183
2526164745	Burkholderia dolosa PC543 (LMG 19468)	Burkholderiales	2527197030
2597490288	Burkholderia pyrrocinia Lyc2	Burkholderiales	2598941484
637000208	Polaromonas sp. JS666	Burkholderiales	637943091
2524023212	Cupriavidus sp. AMP6	Burkholderiales	2524481227
2509276048	Burkholderia cepacia UCB 717, ATCC 25416	Burkholderiales	2509518502
2643221821	Ramlibacter sp. Leaf400	Burkholderiales	2645108607
2519103095	Burkholderia sp. KJ006	Burkholderiales	2519460497
2582581311	Burkholderia sp. WP42	Burkholderiales	2585292991
2615840639	Burkholderia vietnamiensis WPB	Burkholderiales	2616373288
640069307	Burkholderia vietnamiensis G4	Burkholderiales	640183908
2562617105	Burkholderia cenocepacia BC7	Burkholderiales	2563022243
2562617106	Burkholderia cenocepacia K56-2Valvano	Burkholderiales	2563033096
2597490103	Burkholderia cepacia DDS 7H-2	Burkholderiales	2598308347
643348523	Burkholderia cenocepacia gv. III J2315	Burkholderiales	643354984
2609460131	Burkholderia cenocepacia 869T2	Burkholderiales	2611612626
637000046	Burkholderia cenocepacia AU 1054	Burkholderiales	638016310
639633014	Burkholderia cenocepacia HI2424	Burkholderiales	639697412
641522609	Burkholderia cenocepacia MC0-3	Burkholderiales	641652006
641522608	Burkholderia ambifaria MC40-6	Burkholderiales	641684985
637000047	Burkholderia cepacia AMMD	Burkholderiales	638152542
2599185158	Burkholderia cepacia RB-39	Burkholderiales	2599341708
637000051	Burkholderia cepacia 383	Burkholderiales	637765141
2597490136	Burkholderia cenocepacia DDS 22E-1	Burkholderiales	2598457030
2609460236	Burkholderia sp. MSh1	Burkholderiales	2612093278
2521172695	Burkholderia cepacia GG4	Burkholderiales	2521979880
2537562250	Burkholderia cepacia Bu72	Burkholderiales	2540308422
2551306366	Burkholderia pyrrocinia CH-67	Burkholderiales	2552800670
2643221797	Pseudorhodoferax sp. Leaf267	Burkholderiales	2645004843
2558860232	Burkholderia thailandensis H0587	Burkholderiales	2559259566
2558860234	Burkholderia thailandensis E444	Burkholderiales	2559273421
2585427618	Burkholderia thailandensis USAMRU Malaysia #20	Burkholderiales	2585942078
2623620862	Burkholderia thailandensis E264, ATCC 700388	Burkholderiales	2626007856
2597490124	Burkholderia oklahomensis BDU	Burkholderiales	2598404492
2576861096	Burkholderia sp. A1	Burkholderiales	2577226682
2600255057	Burkholderia gladioli NBRC 13700	Burkholderiales	2600762557
650716013	Burkholderia gladioli BSR3	Burkholderiales	650773115
2540341176	Burkholderia thailandensis MSMB121	Burkholderiales	2540843241
2513237222	Burkholderia pseudomallei 1026b	Burkholderiales	2514233689
2519899768	Burkholderia pseudomallei MSHR346	Burkholderiales	2520932567
2521172686	Burkholderia pseudomallei BPC006	Burkholderiales	2521947775
2545824687	Burkholderia pseudomallei MSHR1043	Burkholderiales	2546419246
2551306633	Burkholderia pseudomallei NCTC 13392	Burkholderiales	2553825779
2554235013	Burkholderia pseudomallei 406e	Burkholderiales	2554293568
2554235014	Burkholderia pseudomallei MSHR5858	Burkholderiales	2554303476
2554235016	Burkholderia pseudomallei MSHR5848	Burkholderiales	2554309465
2554235019	Burkholderia pseudomallei HBPUB10134a	Burkholderiales	2554321575
2554235374	Burkholderia pseudomallei NCTC 13179	Burkholderiales	2555778233
2558860228	Burkholderia pseudomallei NAU20B-16	Burkholderiales	2559236076
2558860229	Burkholderia pseudomallei MSHR511	Burkholderiales	2559245707
2558860230	Burkholderia pseudomallei MSHR146	Burkholderiales	2559246018
2558860231	Burkholderia pseudomallei NCTC 13178	Burkholderiales	2559252358
2563366587	Burkholderia pseudomallei MSHR305	Burkholderiales	2563664464
2563366619	Burkholderia pseudomallei MSHR520	Burkholderiales	2563749339
2568526725	Burkholderia pseudomallei MSHR6137	Burkholderiales	2570946636
2571042546	Burkholderia pseudomallei MSHR338	Burkholderiales	2572901907
2597490074	Burkholderia pseudomallei MSHR5858	Burkholderiales	2598215261
2597490093	Burkholderia pseudomallei BEO	Burkholderiales	2598267373
2597490099	Burkholderia mallei BMY	Burkholderiales	2598292161
2597490123	Burkholderia pseudomallei MSHR5848	Burkholderiales	2598398794
2597490138	Burkholderia mallei BMK	Burkholderiales	2598466119
2597490143	Burkholderia pseudomallei HBPUB10303a	Burkholderiales	2598487585
2599185119	Burkholderia pseudomallei HBPUB10134a	Burkholderiales	2599220438
2623620753	Burkholderia pseudomallei 1106b	Burkholderiales	2625625674
2623620758	Burkholderia mallei 2002721280	Burkholderiales	2625649474
2623620765	Burkholderia mallei GB8 horse 4	Burkholderiales	2625674883
2623620827	Burkholderia pseudomallei 1710a	Burkholderiales	2625877380
2623620839	Burkholderia mallei JHU	Burkholderiales	2625917186
2623620845	Burkholderia pseudomallei Pasteur	Burkholderiales	2625937921
2623620907	Burkholderia pseudomallei K96243	Burkholderiales	2626152637
2623620982	Burkholderia pseudomallei S13	Burkholderiales	2626388833
2623621003	Burkholderia mallei ATCC 23344	Burkholderiales	2626465338
640069303	Burkholderia mallei NCTC 10229	Burkholderiales	640095189
640069306	Burkholderia pseudomallei 668	Burkholderiales	640130455
640069305	Burkholderia pseudomallei 1106a	Burkholderiales	640143524
640069304	Burkholderia mallei NCTC 10247	Burkholderiales	640147102
642979333	Burkholderia pseudomallei 576	Burkholderiales	643203709
2576861793	Burkholderia sp. lig30	Burkholderiales	2579625712
2551306149	Burkholderia thailandensis MSMB43	Burkholderiales	2552008394
2643221544	Pelomonas sp. Root1444	Burkholderiales	2643744330
2582580767	Burkholderia acidipaludis NBRC 101816	Burkholderiales	2583270652
2643221916	Burkholderia sp. Leaf177	Burkholderiales	2645518050
2615840633	Burkholderia sp. YR520	Burkholderiales	2616331525
2609460190	Burkholderia sordidicola S170	Burkholderiales	2611860604
643692013	Burkholderia glumae BGR1	Burkholderiales	643877284
2582580766	Burkholderia ferrariae NBRC 106233	Burkholderiales	2583267387
2600255069	Burkholderia heleia NBRC 101817	Burkholderiales	2600823914
2579778781	Burkholderia oxyphila NBRC 105797	Burkholderiales	2580956496
2551306521	Burkholderia kururiensis M130	Burkholderiales	2553405836
2523231025	Comamonadaceae bacterium URHA0028	Burkholderiales	2523302538
2515154189	Burkholderia nodosa DSM 21604	Burkholderiales	2516017723
2579778615	Burkholderia fungorum NBRC 102489	Burkholderiales	2580258383
2600255067	Burkholderia kururiensis thiooxydans NBRC 107107	Burkholderiales	2600815410
2510065045	Burkholderia sprentiae WSM5005	Burkholderiales	2510248801
2579778698	Burkholderia bannensis NBRC 103871	Burkholderiales	2580607191
642555112	Burkholderia phymatum STM815	Burkholderiales	642596384
2524023212	Cupriavidus sp. AMP6	Burkholderiales	2524480145
2516653074	Burkholderia sp. WSM4176	Burkholderiales	2517024553
2531839682	Burkholderia sp. SJ98	Burkholderiales	2534464871
2513237166	Burkholderia sp. UYPR1.413	Burkholderiales	2514051290
2593339171	Burkholderia sp. JC2948	Burkholderiales	2595224040
637000053	Burkholderia xenovorans LB400	Burkholderiales	637951834
2508501125	Burkholderia sp. WSM2232	Burkholderiales	2509126307
2513237151	Burkholderia sp. WSM2230	Burkholderiales	2513958482
646564515	Burkholderia sp. CCGE1002	Burkholderiales	646768950
2508501040	Burkholderia sp. Ch1-1	Burkholderiales	2508681197
2609460223	Burkholderia grimmiae R27	Burkholderiales	2612027651
2522572104	Burkholderia sp. URHA0054	Burkholderiales	2522928073
641736151	Burkholderia graminis C4D1M	Burkholderiales	642427075
2515154122	Burkholderia sp. JPY251	Burkholderiales	2515680346
642555113	Burkholderia phytofirmans PsJN	Burkholderiales	642615625
2518645580	Burkholderia phenoliruptrix BR3459	Burkholderiales	2518904088
2521172625	Burkholderia bryophila 376MFSha3.1	Burkholderiales	2521672176
2593339170	Burkholderia sp. JC2949	Burkholderiales	2595214482
2554235175	Burkholderia phenoliruptrix AC1100	Burkholderiales	2554974755
2597489944	Burkholderia sp. RPE64	Burkholderiales	2598060895
2576861805	Burkholderia sp. MP-1	Burkholderiales	2579668366
2515154123	Burkholderia sp. JPY347	Burkholderiales	2515687662
2526164713	Burkholderia sp. JPY366	Burkholderiales	2527077424
2600255070	Burkholderia ginsengisoli NBRC 100965	Burkholderiales	2600829283
2526164741	Azohydromonas australica DSM 1124	Burkholderiales	2527174881
2513237082	Burkholderia mimosarum STM3621	Burkholderiales	2513551824
2513237083	Burkholderia mimosarum LMG 23256	Burkholderiales	2513561960
2600255063	Burkholderia mimosarum NBRC 106338	Burkholderiales	2600790237
2511231144	Burkholderia sp. YI23	Burkholderiales	2511783204
2579779093	Burkholderia caledonica NBRC 102488	Burkholderiales	2582264456
2508501124	Burkholderia dilworthii WSM3556	Burkholderiales	2509122364
2537561811	Burkholderia terrae BS001	Burkholderiales	2538731717
2562617112	Burkholderia sp. BT03	Burkholderiales	2563061187
2639762652	Burkholderia caribensis MBA4	Burkholderiales	2640363465
2600255059	Burkholderia terrae NBRC 100964	Burkholderiales	2600769339
2615840636	Burkholderia sp. YR281	Burkholderiales	2616352434
640427136	Ralstonia eutropha H16	Burkholderiales	640447873
2563366756	Pandoraea sp. SD6-2	Burkholderiales	2563941731
2558309093	Pandoraea sp. RB-44	Burkholderiales	2558650579
2571042567	Pandoraea pnomenusa RB38	Burkholderiales	2572973143
2582581016	Pandoraea sp. E26	Burkholderiales	2584287786
2516143111	Achromobacter piechaudii HLE	Burkholderiales	2516410714
2643221594	Achromobacter sp. Root170	Burkholderiales	2643981771
641228479	Bordetella petrii Se-1111R, DSM 12804	Burkholderiales	641365273
2513237326	Achromobacter arsenitoxydans SY8	Burkholderiales	2514495596
2643221621	Achromobacter sp. Root83	Burkholderiales	2644122929
2531839408	Burkholderia cenocepacia H111	Burkholderiales	2533420673
2643221569	Achromobacter sp. Root565	Burkholderiales	2643859046
2511231003	Herbaspirillum sp. CF444	Burkholderiales	2511250233
649633001	Achromobacter xylosoxidans A8	Burkholderiales	649716524
2551306420	Herbaspirillum huttiense putei IAM 15032	Burkholderiales	2553029343
2521172590	Herbaspirillum sp. GW103	Burkholderiales	2521561028
2576861725	Bordetella bronchiseptica D993	Burkholderiales	2579375905
2576861731	Bordetella bronchiseptica E013	Burkholderiales	2579397758
2576861740	Bordetella bronchiseptica E012	Burkholderiales	2579435906
2576861755	Bordetella bronchiseptica E010	Burkholderiales	2579490283
2609460104	Bordetella bronchiseptica 10580	Burkholderiales	2611471893
648028033	Herbaspirillum seropedicae SmR1	Burkholderiales	648083262
2576861737	Bordetella bronchiseptica D989	Burkholderiales	2579424889
2576861745	Bordetella bronchiseptica A1-7	Burkholderiales	2579451752
2576861748	Bordetella bronchiseptica C4	Burkholderiales	2579460441
2623620905	Bordetella bronchiseptica RB50	Burkholderiales	2626151220
2551306461	Bordetella bronchiseptica 1289	Burkholderiales	2553147690
2609459813	Bordetella bronchiseptica KM22	Burkholderiales	2610092860
2576861726	Bordetella bronchiseptica B18-5 (C3)	Burkholderiales	2579380109
2540341032	Herbaspirillum frisingense GSF30	Burkholderiales	2540433667
2582581007	Alcaligenes sp. DH1f	Burkholderiales	2584242590
2576861752	Bordetella bronchiseptica E014	Burkholderiales	2579478662
2576861754	Bordetella bronchiseptica D756	Burkholderiales	2579485831
2511231026	Herbaspirillum sp. YR522	Burkholderiales	2511387805
2558309085	Achromobacter xylosoxidans NBRC 15126, ATCC 27061	Burkholderiales	2558629337
2551306410	Herbaspirillum seropedicae Os45	Burkholderiales	2552973765
2554235314	Achromobacter xylosoxidans NH44784-1996	Burkholderiales	2555610112
2582580967	Achromobacter xylosoxidans X02736	Burkholderiales	2584084695
643886077	Burkholderia pseudomallei Pakistan 9	Burkholderiales	644414633
2615840592	Cupriavidus sp. YR651	Burkholderiales	2616178406
2579778577	Bordetella hinzii ATCC 51730	Burkholderiales	2580092509
650716028	Collimonas fungivorans Ter331	Burkholderiales	651047101
640753030	Janthinobacterium sp. Marseille	Burkholderiales	640817016
641522607	Bordetella avium 197N	Burkholderiales	641721082
2609459735	Collimonas sp. OK242	Burkholderiales	2609802264
2609459737	Collimonas sp. OK607	Burkholderiales	2609812170
2609459734	Collimonas sp. OK307	Burkholderiales	2609797943
2561511126	Comamonas testosteroni sv. Ba CNB-1	Burkholderiales	2562173100
2643221634	Rhizobium sp. Root1203	Alphaproteobacteria	2644196746
2582581299	Rhizobium leguminosarum OV483	Alphaproteobacteria	2585230760
2228664006	Rhizobium sp. 57MFTsu3.2	Alphaproteobacteria	2230702932
2517572096	Rhizobium sp. 42MFCr.1	Alphaproteobacteria	2517742230
2510065092	Rhizobium sp. IBUN	Alphaproteobacteria	2510431525
2513237138	Rhizobium sp. OR 191	Alphaproteobacteria	2513869756
2597490046	Rhizobium sp. LPU83	Alphaproteobacteria	2598202295
2510917028	Rhizobium sp. CF122	Alphaproteobacteria	2511182801
2582581867	Rhizobium sp. OV201	Alphaproteobacteria	2585402855
2585427590	Rhizobium sp. CF048	Alphaproteobacteria	2585823483
2582581294	Rhizobium sp. CF394	Alphaproteobacteria	2585204590
2590828856	Methylobacterium sp. 174MFSha1.1	Alphaproteobacteria	2593311841
2513237088	Rhizobium mesoamericanum STM6155	Alphaproteobacteria	2513596959
2585427594	Rhizobium sp. YR528	Alphaproteobacteria	2585847507
2534682333	Rhizobium mesoamericanum STM3625	Alphaproteobacteria	2537418918
2513237146	Rhizobium mongolense USDA 1844	Alphaproteobacteria	2513928001
2534681796	Rhizobium sp. CCGE 502	Alphaproteobacteria	2535517327
2643221599	Rhizobium sp. Root708	Alphaproteobacteria	2644003008
2517572231	Rhizobium sp. 2MFCol3.1	Alphaproteobacteria	2518208278
2643221643	Rhizobium sp. Root1220	Alphaproteobacteria	2644237980
2596583570	Rhizobium loessense CGMCC 1.3401	Alphaproteobacteria	2596899072
2609459632	Methylobacterium sp. YR668	Alphaproteobacteria	2609556706
2546826724	Methylobacterium sp. EUR3 AL-11	Alphaproteobacteria	2547100816
641522638	Methylobacterium radiotolerans JCM 2831	Alphaproteobacteria	641628754
2513237144	Rhizobium sullae WSM1592	Alphaproteobacteria	2513910559
2643221929	Methylobacterium sp. Leaf361	Alphaproteobacteria	2645566912
2606217776	Methylobacterium sp. UNCCL143	Alphaproteobacteria	2608534213
2590828860	Methylobacterium sp. UNC300MFChir4.1	Alphaproteobacteria	2593331386
2636416051	Methylobacterium sp. 190MF	Alphaproteobacteria	2639073067
2590828854	Methylobacterium sp. 13MFTsu3.1M2	Alphaproteobacteria	2593297866
2521172632	Methylobacterium sp. 285MFTsu5.1	Alphaproteobacteria	2521717720
2590828857	Methylobacterium sp. 275MFSha3.1	Alphaproteobacteria	2593316451
2590828861	Methylobacterium sp. UNC378MF	Alphaproteobacteria	2593336350
2606217775	Methylobacterium sp. UNCCL136	Alphaproteobacteria	2608530001
2643221837	Methylobacterium sp. Leaf86	Alphaproteobacteria	2645170400
2643221863	Methylobacterium sp. Leaf91	Alphaproteobacteria	2645287039
2643221718	Rhizobium sp. Root268	Alphaproteobacteria	2644652444
2643221860	Rhizobium sp. Leaf262	Alphaproteobacteria	2645271462
642555139	Methylobacterium populi BJ001	Alphaproteobacteria	642652867
2643221891	Rhizobium sp. Leaf311	Alphaproteobacteria	2645414144
2643221905	Rhizobium sp. Leaf155	Alphaproteobacteria	2645473392
2600255076	Rhizobium rubi NBRC 13261	Alphaproteobacteria	2600856713
2643221568	Rhizobium sp. Root564	Alphaproteobacteria	2643854594
2582581308	Rhizobium sp. OK494	Alphaproteobacteria	2585279526
2585427527	Rhizobium leguminosarum YR374	Alphaproteobacteria	2585530990
2585427530	Rhizobium tropici YR635	Alphaproteobacteria	2585553089
2615840626	Rhizobium lusitanum P1-7	Alphaproteobacteria	2616307100
2551306471	Methylobacterium sp. MB200	Alphaproteobacteria	2553201066
2643221861	Methylobacterium sp. Leaf90	Alphaproteobacteria	2645279624
2643221780	Rhizobium sp. Leaf68	Alphaproteobacteria	2644924594
2643221882	Methylobacterium sp. Leaf122	Alphaproteobacteria	2645374072
2585427608	Rhizobium rhizogenes OV677	Alphaproteobacteria	2585898711
2507262015	Methylobacterium extorquens DSM 13060	Alphaproteobacteria	2507328884
644736386	Methylobacterium extorquens AM1	Alphaproteobacteria	644814740
2537561513	Agrobacterium tumefaciens F2	Alphaproteobacteria	2537621829
644736387	Methylobacterium extorquens DM4	Alphaproteobacteria	644914635
2521172624	Agrobacterium sp. 224MFTsu3.1	Alphaproteobacteria	2521666209
2529292583	Agrobacterium sp. UNC420CL41Cvi	Alphaproteobacteria	2529489713
2643221881	Methylobacterium sp. Leaf121	Alphaproteobacteria	2645369641
2521172663	Agrobacterium sp. 10MFCol1.1	Alphaproteobacteria	2521856449
2554235003	Agrobacterium tumefaciens WRT31	Alphaproteobacteria	2554248626
2558860242	Agrobacterium tumefaciens P4	Alphaproteobacteria	2559295714
2643221693	Rhizobium sp. Root491	Alphaproteobacteria	2644523319
641228497	Methylobacterium extorquens PA1	Alphaproteobacteria	641370152
643348505	Agrobacterium vitis bv. III S4	Alphaproteobacteria	643649076
2510917022	Rhizobium sp. AP16	Alphaproteobacteria	2511137333
2582581307	Rhizobium sp. YR060	Alphaproteobacteria	2585274068
2585427531	Rhizobium tropici YR530	Alphaproteobacteria	2585560518
2585427609	Rhizobium rhizogenes CF263	Alphaproteobacteria	2585903700
2588253840	Rhizobium rhizogenes NBRC 13257	Alphaproteobacteria	2588958390
2609460070	Agrobacterium rhizogenes ATCC 15834	Alphaproteobacteria	2611295137
643348504	Rhizobium rhizogenes bv. II K84	Alphaproteobacteria	643647159
2537562123	Agrobacterium tumefaciens 5A	Alphaproteobacteria	2539865149
2643221864	Methylobacterium sp. Leaf92	Alphaproteobacteria	2645292328
650716007	Agrobacterium sp. H13-3	Alphaproteobacteria	650740926
2582581316	Rhizobium rhizogenes OK036	Alphaproteobacteria	2585330984
2537561587	Agrobacterium tumefaciens Cherry 2E-2-2	Alphaproteobacteria	2537875861
2643221801	Methylobacterium sp. Leaf104	Alphaproteobacteria	2645023861
2519899809	Agrobacterium tumefaciens CCNWGS0286	Alphaproteobacteria	2521050372
2561511224	Agrobacterium sp. 33MFTa1.1	Alphaproteobacteria	2562544365
2643221871	Methylobacterium sp. Leaf111	Alphaproteobacteria	2645325520
2582581023	Ensifer adhaerens Casida A	Alphaproteobacteria	2584310942
2609459711	Ensifer sp. OV372	Alphaproteobacteria	2609736369
2643221557	Ensifer sp. Root558	Alphaproteobacteria	2643806016
2643221668	Ensifer sp. Root423	Alphaproteobacteria	2644377276
2643221582	Rhizobium sp. Root651	Alphaproteobacteria	2643919967
2540341200	Rhizobium larrymoorei ATCC 51759	Alphaproteobacteria	2540905953
2615840643	Ensifer sp. YR511	Alphaproteobacteria	2616391183
2643221680	Ensifer sp. Root1312	Alphaproteobacteria	2644450919
2643221726	Ensifer sp. Root954	Alphaproteobacteria	2644692658
2615840644	Methylobacterium sp. YR596	Alphaproteobacteria	2616400567
2609459615	Methylobacterium sp. AP11	Alphaproteobacteria	2609506710
2643221723	Ensifer sp. Root278	Alphaproteobacteria	2644671700
2623620883	Agrobacterium tumefaciens C58-Uwash	Alphaproteobacteria	2626073762
651324008	Agrobacterium sp. ATCC 31749	Alphaproteobacteria	651412025
2565956559	Rhizobium etli bv. mimosae Mim1	Alphaproteobacteria	2566167031
2513237087	Azorhizobium doebereinerae UFLA1-100	Alphaproteobacteria	2513589372
640427137	Rhizobium etli CFN 42, DSM 11541	Alphaproteobacteria	640440357
2643221618	Ensifer sp. Root231	Alphaproteobacteria	2644103565
2643221626	Ensifer sp. Root31	Alphaproteobacteria	2644144444
2643221659	Ensifer sp. Root127	Alphaproteobacteria	2644330685
2643221698	Ensifer sp. Root142	Alphaproteobacteria	2644542510
2609460209	Rhizobium leguminosarum bv. phaseoli CCGM1	Alphaproteobacteria	2611946426
642555152	Rhizobium etli CIAT 652	Alphaproteobacteria	642700513
2524023199	Rhizobium tropici CIAT899	Alphaproteobacteria	2524421284
2585427632	Rhizobium etli bv. mimosae IE4771	Alphaproteobacteria	2585991569
2585427595	Rhizobium tropici PTD1	Alphaproteobacteria	2585849856
2548876814	Rhizobium phaseoli Ch24-10	Alphaproteobacteria	2549959541
2585427528	Rhizobium leguminosarum CF307	Alphaproteobacteria	2585542709
2585427593	Rhizobium tropici CF286	Alphaproteobacteria	2585841351
2609459641	Bosea sp. OK403	Alphaproteobacteria	2609584344
2643221500	Ochrobactrum sp. 370MFChir3.1	Alphaproteobacteria	2643569605
640753038	Ochrobactrum anthropi ATCC 49188	Alphaproteobacteria	640835553
2609460206	Bosea sp. LC85	Alphaproteobacteria	2611931113
2548876913	Ochrobactrum anthropi CTS-325	Alphaproteobacteria	2550310123
2585427803	Ochrobactrum rhizosphaerae SJY1	Alphaproteobacteria	2586779623
2524023209	Rhizobium leucaenae USDA 9039	Alphaproteobacteria	2524459101
643348569	Rhizobium leguminosarum bv. trifolii WSM2304	Alphaproteobacteria	643397805
2509276021	Rhizobium leguminosarum bv. trifolii WSM597	Alphaproteobacteria	2509390100
2504756061	Ochrobactrum intermedium J2	Alphaproteobacteria	2504969629
2513237103	Rhizobium leguminosarum bv. viciae VF39	Alphaproteobacteria	2513712455
639633055	Rhizobium leguminosarum bv. viciae 3841	Alphaproteobacteria	639649649
2615840609	Rhizobium hainanense CCBAU 57015	Alphaproteobacteria	2616236833
2510065019	Rhizobium leguminosarum bv trifolii WSM1689	Alphaproteobacteria	2510134445
2513237084	Rhizobium leguminosarum bv. viciae UPM1131	Alphaproteobacteria	2513567442
2582581298	Rhizobium alamii YR540	Alphaproteobacteria	2585225173
2615840698	Rhizobium multihospitium HAMBI 2975	Alphaproteobacteria	2616554704
2615840624	Rhizobium sp. HBR26	Alphaproteobacteria	2616296578
2509276044	Rhizobium leguminosarum bv. viciae WSM1455	Alphaproteobacteria	2509494562
2516653047	Rhizobium leguminosarum bv. viciae TOM	Alphaproteobacteria	2516904373
2609460204	Sinorhizobium americanum CCGM7	Alphaproteobacteria	2611921225
2582581304	Rhizobium sp. YR519	Alphaproteobacteria	2585259282
2516653077	Rhizobium leguminosarum bv. viciae WSM1481	Alphaproteobacteria	2517037222
644736401	Rhizobium leguminosarum bv. trifolii WSM1325	Alphaproteobacteria	644825911
2643221734	Bosea sp. Root670	Alphaproteobacteria	2644737392
2510917030	Rhizobium sp. CF142	Alphaproteobacteria	2511194866
2513237085	Rhizobium leguminosarum bv. viciae UPM1137	Alphaproteobacteria	2513577778
2515154134	Rhizobium gallicum bv. gallicum R602sp	Alphaproteobacteria	2515739964
2507525018	Rhizobium leguminosarum bv. trifolii CC283b	Alphaproteobacteria	2508009568
2515154115	Rhizobium leguminosarum bv. viciae 128C53	Alphaproteobacteria	2515648678
2516653085	Rhizobium leguminosarum bv. phaseoli 4292	Alphaproteobacteria	2517077561
2585427526	Rhizobium leguminosarum OV152	Alphaproteobacteria	2585524989
2517093000	Rhizobium leguminosarum bv. trifolii SRDI943	Alphaproteobacteria	2517096331
2513237093	Rhizobium leguminosarum bv. phaseoli FA23	Alphaproteobacteria	2513632075
2515154113	Rhizobium leguminosarum bv. viciae Vc2	Alphaproteobacteria	2515635320
2509276033	Rhizobium leguminosarum bv. trifolii WSM2012	Alphaproteobacteria	2509447613
2510065076	Rhizobium leguminosarum bv. trifolii CB782	Alphaproteobacteria	2510374699
2509276052	Rhizobium leguminosarum bv. trifolii CC278f	Alphaproteobacteria	2509533277
2515075009	Rhizobium leguminosarum bv. viciae 248	Alphaproteobacteria	2515113607
2508501100	Rhizobium leguminosarum bv. trifolii WSM2297	Alphaproteobacteria	2509019495
2582581315	Rhizobium rhizogenes YR147	Alphaproteobacteria	2585322814
2579779168	Bosea sp. UNC402CLCol	Alphaproteobacteria	2582560216
2556921669	Shinella sp. DD12 (SHLA)	Alphaproteobacteria	2558280304
2517287029	Rhizobium leguminosarum bv trifolii SRDI565	Alphaproteobacteria	2517408189
2515154114	Rhizobium leguminosarum bv. viciae Vh3	Alphaproteobacteria	2515646068
2643221736	Bosea sp. Root483D1	Alphaproteobacteria	2644746580
2513237162	Rhizobium leguminosarum bv. viciae GB30	Alphaproteobacteria	2514017825
2545824690	Ochrobactrum intermedium M86	Alphaproteobacteria	2546432328
2514885035	Ensifer fredii USDA 257	Alphaproteobacteria	2515008425
645058765	Ochrobactrum intermedium LMG 3301	Alphaproteobacteria	645540597
2509276019	Ensifer sp. TW10	Alphaproteobacteria	2509375286
2515154107	Ensifer meliloti 4H41	Alphaproteobacteria	2515607456
2529292951	Rhizobium sp. CCGE 510	Alphaproteobacteria	2530646313
2516143018	Ensifer sp. BR816	Alphaproteobacteria	2516204593
2585428001	Rhizobium vignae CCBAU 05176	Alphaproteobacteria	2587524785
2562617039	Ochrobactrum sp. EGD-AQ16	Alphaproteobacteria	2562763969
2512047086	Ensifer arboris LMG 14919	Alphaproteobacteria	2512531635
2517572023	Ensifer fredii HH103	Alphaproteobacteria	2517638504
2510065057	Ensifer meliloti WSM1022	Alphaproteobacteria	2510307171
2515154116	Rhizobium leguminosarum bv. viciae Ps8	Alphaproteobacteria	2515654862
2513237160	Ensifer medicae WSM244	Alphaproteobacteria	2514007109
2512875026	Ensifer medicae WSM1115	Alphaproteobacteria	2512973009
2537561733	Ochrobactrum sp. CDB2	Alphaproteobacteria	2538451501
2513237091	Ensifer meliloti RRI128	Alphaproteobacteria	2513616106
2513237140	Ensifer meliloti GVPV12	Alphaproteobacteria	2513884692
2513237143	Ensifer meliloti Mlalz-1	Alphaproteobacteria	2513905087
2519103084	Ensifer meliloti CCNWSX0020	Alphaproteobacteria	2519415009
2561511187	Ensifer meliloti Rm41	Alphaproteobacteria	2562397117
650716086	Ensifer meliloti AK83, DSM 23913	Alphaproteobacteria	650892991
2547132261	Ensifer fredii GR64	Alphaproteobacteria	2548041414
2545555834	Methylobacterium sp. WSM2598	Alphaproteobacteria	2545675771
641522639	Methylobacterium sp. 4-46	Alphaproteobacteria	641641629
2524023207	Ensifer sp. USDA 6670, CC2017	Alphaproteobacteria	2524450806
2508501122	Ensifer sp. WSM1721	Alphaproteobacteria	2509108992
2513237089	Ensifer medicae Di28	Alphaproteobacteria	2513604409
2517487022	Ensifer medicae WSM4191	Alphaproteobacteria	2517568373
640753051	Ensifer medicae WSM419	Alphaproteobacteria	640788993
2510065056	Ensifer meliloti CIAM1775	Alphaproteobacteria	2510296828
2511231052	Ensifer meliloti AK58	Alphaproteobacteria	2511499036
2513237086	Ensifer meliloti MVII-I	Alphaproteobacteria	2513582402
2516653046	Ensifer meliloti BO21CC	Alphaproteobacteria	2516891585
2523533632	Ensifer meliloti GR4	Alphaproteobacteria	2524011529
2551306085	Ensifer meliloti AE608H	Alphaproteobacteria	2551683660
2562617130	Ensifer meliloti 2011	Alphaproteobacteria	2563153149
2597490149	Sinorhizobium meliloti RMO17	Alphaproteobacteria	2598505117
648276728	Ensifer meliloti BL225C	Alphaproteobacteria	648736773
651053067	Ensifer meliloti SM11	Alphaproteobacteria	651090252
2643221733	Bosea sp. Root381	Alphaproteobacteria	2644731103
649633091	Rhodopseudomonas palustris DX-1	Alphaproteobacteria	649839706
2609459751	Tardiphaga sp. OK245	Alphaproteobacteria	2609875183
643692032	Ensifer fredii NGR234	Alphaproteobacteria	643824271
2609459765	Tardiphaga sp. OK246	Alphaproteobacteria	2609936377
642555153	Rhodopseudomonas palustris TIE-1	Alphaproteobacteria	642713308
2545555877	Rhizobium selenitireducens ATCC BAA-1503	Alphaproteobacteria	2545812180
2516653015	Rhodopseudomonas palustris R1, DSM 8283	Alphaproteobacteria	2516740926
2643221896	Rhizobium sp. Leaf321	Alphaproteobacteria	2645436349
2643221889	Rhizobium sp. Leaf306	Alphaproteobacteria	2645405777
2643221915	Rhizobium sp. Leaf341	Alphaproteobacteria	2645510620
2515154079	Martelella mediterranea DSM 17316	Alphaproteobacteria	2515460217
2643221486	Phyllobacterium sp. 177MFSha	Alphaproteobacteria	2643496145
2643221933	Rhizobium sp. Leaf383	Alphaproteobacteria	2645587520
2643221934	Rhizobium sp. Leaf384	Alphaproteobacteria	2645592370
2643221558	Rhizobium sp. Root149	Alphaproteobacteria	2643814467
2643221931	Rhizobium sp. Leaf371	Alphaproteobacteria	2645578581
2563366739	Phyllobacterium sp. UNC302MFCol5.2	Alphaproteobacteria	2563853938
2639762575	Phyllobacterium sp. CL33Tsu	Alphaproteobacteria	2640051347
2508501128	Bradyrhizobium sp. ARR65	Alphaproteobacteria	2509153215
2643221483	Rhizobium sp. 28MFCol1.1	Alphaproteobacteria	2643474844
2562617114	Rhizobium sp. CF080	Alphaproteobacteria	2563075411
2585428024	Rhizobium sp. R2-400B4	Alphaproteobacteria	2587616819
2516143110	Agrobacterium albertimagni AOL15	Alphaproteobacteria	2516409067
2585427975	Rhizobium sp. MGL06	Alphaproteobacteria	2587404172
637000240	Rhodopseudomonas palustris HaA2	Alphaproteobacteria	637885205
2574179791	Xanthobacter sp. 91	Alphaproteobacteria	2574523225
2513237145	Bradyrhizobium elkanii USDA 3254	Alphaproteobacteria	2513919337
2517093040	Xanthobacter sp. 126	Alphaproteobacteria	2517234567
2524023228	Bradyrhizobium sp. Th.b2	Alphaproteobacteria	2524537583
2585427633	Neorhizobium galegae bv. officinalis HAMBI 1141	Alphaproteobacteria	2585996084
2517572143	Bradyrhizobium elkanii USDA 76	Alphaproteobacteria	2517890971
2513237137	Bradyrhizobium elkanii USDA 94	Alphaproteobacteria	2513857800
2585427634	Neorhizobium galegae bv. orientalis HAMBI 540	Alphaproteobacteria	2586000689
2554235754	Bradyrhizobium sp. OHSU_III	Alphaproteobacteria	2556787081
2643221832	Rhizobium sp. Leaf453	Alphaproteobacteria	2645149799
2643221935	Rhizobium sp. Leaf386	Alphaproteobacteria	2645596914
2643221936	Rhizobium sp. Leaf391	Alphaproteobacteria	2645604035
2643221719	Rhizobium sp. Root274	Alphaproteobacteria	2644656503
2516653048	Bradyrhizobium genosp. SA-4 CB756	Alphaproteobacteria	2516909610
2517093001	Bradyrhizobium japonicum USDA 124	Alphaproteobacteria	2517102680
2596583587	Bradyrhizobium huanghuaihaiense CGMCC 1.10948	Alphaproteobacteria	2596977698
640427104	Bradyrhizobium sp. ORS278	Alphaproteobacteria	640523674
2513237098	Bradyrhizobium elkanii WSM2783	Alphaproteobacteria	2513679995
2524614546	Bradyrhizobium japonicum in8p8	Alphaproteobacteria	2524878988
2643221819	Bradyrhizobium sp. Leaf396	Alphaproteobacteria	2645095740
640753040	Parvibaculum lavamentivorans DS-1	Alphaproteobacteria	640876283
2513237101	Bradyrhizobium elkanii WSM1741	Alphaproteobacteria	2513696621
641228476	Azorhizobium caulinodans ORS 571	Alphaproteobacteria	641260289
2541046934	Methylopila sp. 73B	Alphaproteobacteria	2541187485
2511231027	Phyllobacterium sp. YR531	Alphaproteobacteria	2511392754
2508501050	Microvirga lupini Lut6	Alphaproteobacteria	2508729961
2643221688	Rhizobium sp. Root482	Alphaproteobacteria	2644496478
2582581866	Rhizobium sp. CF097	Alphaproteobacteria	2585392588
2582581306	Rhizobium sp. YR295	Alphaproteobacteria	2585269837
2582581865	Rhizobium sp. CF258	Alphaproteobacteria	2585391037
2524023210	Bradyrhizobium sp. Ai1a-2	Alphaproteobacteria	2524468874
2513237161	Bradyrhizobium sp. WSM2793	Alphaproteobacteria	2514015613
2643221689	Rhizobium sp. Root483D2	Alphaproteobacteria	2644500063
2597489926	Agromonas oligotrophica S58	Alphaproteobacteria	2598007757
2513237159	Rhizobium giardinii bv. giardinii H152	Alphaproteobacteria	2513998226
2513237139	Bradyrhizobium japonicum USDA 4	Alphaproteobacteria	2513873087
2524023205	Bradyrhizobium sp. Cp5.3	Alphaproteobacteria	2524437680
637000237	Rhodopseudomonas palustris BisB18	Alphaproteobacteria	637925014
2529292555	Bradyrhizobium japonicum 22	Alphaproteobacteria	2529387683
2513237268	Bradyrhizobium sp. ORS285	Alphaproteobacteria	2514296881
2609459633	Bradyrhizobium sp. CF659	Alphaproteobacteria	2609561245
2513237153	Bradyrhizobium sp. WSM2254	Alphaproteobacteria	2513967564
2513237095	Bradyrhizobium japonicum USDA 122	Alphaproteobacteria	2513645498
2545824543	Hyphomicrobium sp. 99	Alphaproteobacteria	2545989992
2508501009	Bradyrhizobium sp. WSM471	Alphaproteobacteria	2508542342
640427103	Bradyrhizobium sp. BTAi1	Alphaproteobacteria	640556580
2517572231	Rhizobium sp. 2MFCol3.1	Alphaproteobacteria	2518212037
2513237148	Bradyrhizobium japonicum USDA 38	Alphaproteobacteria	2513944382
2516653076	Hyphomicrobium sp. 802	Alphaproteobacteria	2517035014
650716042	Hyphomicrobium sp. MC1	Alphaproteobacteria	650985788
2515154112	Bradyrhizobium sp. WSM4349	Alphaproteobacteria	2515627222
2623620631	Bradyrhizobium japonicum USDA 110	Alphaproteobacteria	2625267838
2511231207	Bradyrhizobium japonicum USDA 6	Alphaproteobacteria	2512001486
2582581283	Rhizobium sp. OK665	Alphaproteobacteria	2585169420
2508501042	Bradyrhizobium sp. WSM1253	Alphaproteobacteria	2508691900
2546825533	Bradyrhizobium sp. URHA0013	Alphaproteobacteria	2546930378
2643221636	Rhizobium sp. Root1204	Alphaproteobacteria	2644201814
2643221686	Rhizobium sp. Root1334	Alphaproteobacteria	2644481255
2507262055	Bradyrhizobium sp. WSM1417	Alphaproteobacteria	2507508274
2513237094	Bradyrhizobium sp. WSM3983	Alphaproteobacteria	2513640581
2513237092	Bradyrhizobium sp. WSM1743	Alphaproteobacteria	2513622395
2513237178	Bradyrhizobium sp. S23321	Alphaproteobacteria	2514091291
2528768022	Bradyrhizobium japonicum USDA 123	Alphaproteobacteria	2528848642
640753059	Xanthobacter autotrophicus Py2	Alphaproteobacteria	640879565
2562617052	Bosea sp. 117	Alphaproteobacteria	2562819966
2516653050	Methylopila sp. M107	Alphaproteobacteria	2516923702
648028054	Starkeya novella DSM 506	Alphaproteobacteria	648039872
2643221547	Pseudolabrys sp. Root1462	Alphaproteobacteria	2643757017
2643221651	Afipia sp. Root123D2	Alphaproteobacteria	2644291273
2643221807	Aureimonas sp. Leaf324	Alphaproteobacteria	2645048437
2519899517	Xanthobacteraceae bacterium 501b	Alphaproteobacteria	2520001850
