# Supplementary material for: An effluent pump family distributed across plant commensal bacteria conditions host- and organ-specific glucosinolate detoxification
Source: Nat Commun. 2025 Jul 1;16:5699. doi: 10.1038/s41467-025-61266-3 (PMC12215611; doi:10.1038/s41467-025-61266-3)
Supplement: Supplementary file 8 — Dataset 7 [file 41467_2025_61266_MOESM8_ESM.xlsx]

## Sheet: S7_RILs_data
Supplementary Data 7. Phenotypic and genotypic profiles of Col-0 x Ler-1 RILs
Row	d90	WT	Phenotype	Genotype (ESP,AOP,MAM)	Chemotype
1987	0.7634	0.6626	non_toxic	CLC	1,3-oxazepane-2-thione
1930	0.6647	0.7186	non_toxic	CLL	1,3-oxazinane-2-thione
1905	0.6215	0.5977	non_toxic	LCL	3MSO-Nitrile
1907	0.5152	0.6027	non_toxic	LCL	3MSO-Nitrile
1928	0.634	0.5682	non_toxic	LCL	3MSO-Nitrile
1932	0.8202	0.7713	non_toxic	LCL	3MSO-Nitrile
1937	0.4763	0.6209	non_toxic	LCL	3MSO-Nitrile
1942	0.6909	0.6679	non_toxic	LCL	3MSO-Nitrile
1972	0.5556	0.5773	non_toxic	LCL	3MSO-Nitrile
1910	0.6294	0.5714	non_toxic	LLL	3OHP-Nitrile
1919	0.7256	0.6371	non_toxic	LLL	3OHP-Nitrile
1922	0.5901	0.5993	non_toxic	LLL	3OHP-Nitrile
1931	0.7609	0.693	non_toxic	LLL	3OHP-Nitrile
1938	0.7884	0.7383	non_toxic	LLL	3OHP-Nitrile
1951	0.8302	0.7787	non_toxic	LLL	3OHP-Nitrile
1962	0.3866	0.4758	non_toxic	LLL	3OHP-Nitrile
1975	0.6841	0.661	non_toxic	LLL	3OHP-Nitrile
1984	0.5022	0.5341	non_toxic	LLL	3OHP-Nitrile
1986	0.7089	0.6667	non_toxic	LLL	3OHP-Nitrile
1998	0.5595	0.5018	non_toxic	LLL	3OHP-Nitrile
1999	0.5034	0.4972	non_toxic	LLL	3OHP-Nitrile
4686	0.4967	0.4895	non_toxic	LLL	3OHP-Nitrile
1906	0.5735	0.6531	non_toxic	LCC	4MSO-Nitrile
1945	0.5977	0.7061	non_toxic	LCC	4MSO-Nitrile
1969	0.6604	0.6439	non_toxic	LCC	4MSO-Nitrile
1995	0.687	0.7177	non_toxic	LCC	4MSO-Nitrile
1996	0.6899	0.6398	non_toxic	LCC	4MSO-Nitrile
1903	0.6157	0.625	non_toxic	LLC	4OHB-Nitrile
1917	0.5724	0.6067	non_toxic	LLC	4OHB-Nitrile
1923	0.5864	0.57	non_toxic	LLC	4OHB-Nitrile
1946	0.652	0.6956	non_toxic	LLC	4OHB-Nitrile
1948	0.5831	0.6432	non_toxic	LLC	4OHB-Nitrile
1956	0.7769	0.7344	non_toxic	LLC	4OHB-Nitrile
1964	0.8256	0.6789	non_toxic	LLC	4OHB-Nitrile
1966	1.0386	0.6481	non_toxic	LLC	4OHB-Nitrile
1967	0.8273	0.6961	non_toxic	LLC	4OHB-Nitrile
1981	0.5207	0.7119	non_toxic	LLC	4OHB-Nitrile
1992	0.6491	0.5873	non_toxic	LLC	4OHB-Nitrile
1911	0.1574	0.4273	d90_toxic	CLC	1,3-oxazepane-2-thione
1912	0.2078	0.5763	d90_toxic	CLC	1,3-oxazepane-2-thione
1916	0.2596	0.5652	d90_toxic	CLC	1,3-oxazepane-2-thione
1947	0.265	0.5777	d90_toxic	CLC	1,3-oxazepane-2-thione
1965	0.1448	0.4293	d90_toxic	CLC	1,3-oxazepane-2-thione
1977	0.1932	0.541	d90_toxic	CLC	1,3-oxazepane-2-thione
1982	0.1999	0.5433	d90_toxic	CLC	1,3-oxazepane-2-thione
1993	0.2335	0.5355	d90_toxic	CLC	1,3-oxazepane-2-thione
1994	0.2328	0.4972	d90_toxic	CLC	1,3-oxazepane-2-thione
1997	0.142	0.5485	d90_toxic	CLC	1,3-oxazepane-2-thione
1904	0.2483	0.4495	d90_toxic	CCL	3MSO-ITC
1914	0.0699	0.4207	d90_toxic	CCL	3MSO-ITC
1920	0.2274	0.5865	d90_toxic	CCL	3MSO-ITC
1926	0.1736	0.5749	d90_toxic	CCL	3MSO-ITC
1940	0.2004	0.485	d90_toxic	CCL	3MSO-ITC
1949	0.2072	0.615	d90_toxic	CCL	3MSO-ITC
1950	0.179	0.5094	d90_toxic	CCL	3MSO-ITC
1952	0.1087	0.4392	d90_toxic	CCL	3MSO-ITC
1954	0.115	0.5477	d90_toxic	CCL	3MSO-ITC
1959	0.1385	0.5786	d90_toxic	CCL	3MSO-ITC
1960	0.1301	0.504	d90_toxic	CCL	3MSO-ITC
1963	0.1724	0.3739	d90_toxic	CCL	3MSO-ITC
1968	0.2058	0.4567	d90_toxic	CCL	3MSO-ITC
1973	0.2125	0.5373	d90_toxic	CCL	3MSO-ITC
1978	0.1338	0.483	d90_toxic	CCL	3MSO-ITC
1979	0.137	0.5024	d90_toxic	CCL	3MSO-ITC
1990	0.1373	0.3565	d90_toxic	CCL	3MSO-ITC
1900	0.3418	0.5858	d90_toxic	CCC	4MSO-ITC
1913	0.2205	0.6535	d90_toxic	CCC	4MSO-ITC
1915	0.217	0.69	d90_toxic	CCC	4MSO-ITC
1918	0.1669	0.5781	d90_toxic	CCC	4MSO-ITC
1921	0.1905	0.6939	d90_toxic	CCC	4MSO-ITC
1957	0.2056	0.534	d90_toxic	CCC	4MSO-ITC
1985	0.217	0.5194	d90_toxic	CCC	4MSO-ITC
1991	0.1752	0.6272	d90_toxic	CCC	4MSO-ITC
1901	0.3366	0.2079	WT_toxic	CLL	1,3-oxazinane-2-thione
1908	0.4851	0.1364	WT_toxic	CLL	1,3-oxazinane-2-thione
1909	0.1718	0.2362	WT_toxic	CLL	1,3-oxazinane-2-thione
1924	0.2621	0.1548	WT_toxic	CLL	1,3-oxazinane-2-thione
1925	0.1831	0.1931	WT_toxic	CLL	1,3-oxazinane-2-thione
1927	0.2791	0.1407	WT_toxic	CLL	1,3-oxazinane-2-thione
1929	0.1477	0.207	WT_toxic	CLL	1,3-oxazinane-2-thione
1933	0.1818	0.217	WT_toxic	CLL	1,3-oxazinane-2-thione
1934	0.1917	0.1879	WT_toxic	CLL	1,3-oxazinane-2-thione
1935	0.209	0.2268	WT_toxic	CLL	1,3-oxazinane-2-thione
1941	0.1476	0.1924	WT_toxic	CLL	1,3-oxazinane-2-thione
1943	0.1859	0.1966	WT_toxic	CLL	1,3-oxazinane-2-thione
1944	0.255	0.173	WT_toxic	CLL	1,3-oxazinane-2-thione
1953	0.1081	0.1938	WT_toxic	CLL	1,3-oxazinane-2-thione
1955	0.1346	0.146	WT_toxic	CLL	1,3-oxazinane-2-thione
1958	0.1498	0.1356	WT_toxic	CLL	1,3-oxazinane-2-thione
1961	0.2591	0.2979	WT_toxic	CLL	1,3-oxazinane-2-thione
1970	0.1702	0.211	WT_toxic	CLL	1,3-oxazinane-2-thione
1971	0.1467	0.1285	WT_toxic	CLL	1,3-oxazinane-2-thione
1974	0.1298	0.1683	WT_toxic	CLL	1,3-oxazinane-2-thione
1976	0.152	0.1615	WT_toxic	CLL	1,3-oxazinane-2-thione
1980	0.1627	0.1506	WT_toxic	CLL	1,3-oxazinane-2-thione
1983	0.1571	0.1873	WT_toxic	CLL	1,3-oxazinane-2-thione
1989	0.12	0.1964	WT_toxic	CLL	1,3-oxazinane-2-thione
1939	0.1682	0.3329	WT_toxic	CCL	3MSO-ITC
