# Supplementary material for: An effluent pump family distributed across plant commensal bacteria conditions host- and organ-specific glucosinolate detoxification
Source: Nat Commun. 2025 Jul 1;16:5699. doi: 10.1038/s41467-025-61266-3 (PMC12215611; doi:10.1038/s41467-025-61266-3)
Supplement: Supplementary file 9 — Dataset 8 [file 41467_2025_61266_MOESM9_ESM.xlsx]

## Sheet: S8_Natural_accessions_toxicity
Supplementary Data 8. Phenotypic profiles of natural Arabidopsis thaliana accessions
Accession	Name	Phenotype	ESP_fpkm	Chemotype	Chemotype_fam
10014	Xan-1	non-toxic	NaN	3OHP	3OHP
10006	Kastel-1	non-toxic	NaN	Unknown	Unknown
9944	Don-0	non-toxic	NaN	OH-But	OH-But
9941	Fei-0	non-toxic	NaN	OH-But	OH-But
9947	Ped-0	non-toxic	NaN	Unknown	Unknown
7000	Aa-0	non-toxic	41229100	4MSO	MSO
6986	Abd-0	non-toxic	91862100	Unknown	Unknown
6897	Ag-0	non-toxic	NaN	OH-But	OH-But
6989	Ak-1	non-toxic	1237440	OH-But	OH-But
9758	Altai-5	non-toxic	28542300	Unknown	Unknown
6990	Amel-1	non-toxic	59955800	Allyl	Alkenyl
6898	An-1	non-toxic	58152300	OH-But	OH-But
6992	Ang-0	non-toxic	88596600	OH-But	OH-But
9759	Anz-0	WT-toxic	6240870	3OHP	3OHP
6997	Appt-1	non-toxic	102623000	OH-But	OH-But
7014	Ba-1	non-toxic	55267200	Allyl	Alkenyl
7002	Baa-1	non-toxic	46886000	3MSO	MSO
7028	Bch-1	non-toxic	59418300	4MSO	MSO
7013	Bd-0	non-toxic	29668400	Unknown	Unknown
7008	Benk-1	non-toxic	95450500	3OHP	3OHP
9761	Bik-1	non-toxic	68997100	OH-But	OH-But
7025	Bl-1	WT-toxic	3690710	3MSO	MSO
8264	Bla-1	non-toxic	238416000	OH-But	OH-But
7026	Boot-1	non-toxic	32634200	OH-But	OH-But
7031	Bsch-0	non-toxic	17325500	4MSO	MSO
7062	Ca-0	non-toxic	69618500	4MSO	MSO
7071	Chat-1	non-toxic	39697400	Allyl	Alkenyl
7072	Chi-0	non-toxic	97792700	3MSO	MSO
7077	Co-1	non-toxic	56349300	OH-But	OH-But
7092	Com-1	non-toxic	102465000	OH-But	OH-But
7419	Db-1	non-toxic	63335100	Allyl	Alkenyl
766	Dja-1	non-toxic	36623200	Unknown	Unknown
7102	Do-0	non-toxic	36271600	Allyl	Alkenyl
6915	Ei-2	non-toxic	89792200	Allyl	Alkenyl
7117	El-0	non-toxic	66309600	Allyl	Alkenyl
7126	Es-0	non-toxic	53943800	Allyl	Alkenyl
7127	Est	non-toxic	44033200	3OHP	3OHP
7130	Et-0	non-toxic	65190600	OH-But	OH-But
9762	Etna-2	non-toxic	6598860	Allyl	Alkenyl
7143	Gel-1	non-toxic	92810100	Allyl	Alkenyl
7147	Gie-0	non-toxic	95060700	3MSO	MSO
7163	Ha-0	non-toxic	88540200	Allyl	Alkenyl
7169	Hh-0	non-toxic	165138000	Allyl	Alkenyl
7165	Hn-0	non-toxic	NaN	Allyl	Alkenyl
7162	Hs-0	non-toxic	52180900	Unknown	Unknown
7181	Je-0	non-toxic	6838430	Allyl	Alkenyl
763	Kar-1	non-toxic	84004100	Unknown	Unknown
8420	Kelsterbach-4	non-toxic	30055100	4MSO	MSO
6929	Kondara	non-toxic	91980000	Unknown	Unknown
7203	Krot-0	WT-toxic	2737440	3OHP	3OHP
7207	Kyoto	WT-toxic	2323870	Unknown	Unknown
7209	La-0	non-toxic	82168000	4MSO	MSO
7208	Lan-0	non-toxic	3508770	OH-But	OH-But
7218	Le-0	d90-toxic	NaN	3MSO	MSO
7217	Lm-2	non-toxic	NaN	4MSO	MSO
7250	Me-0	non-toxic	NaN	3MSO	MSO
7255	Mh-0	non-toxic	NaN	4MSO	MSO
8337	Mir-0	non-toxic	NaN	OH-But	OH-But
7244	Mnz-0	non-toxic	NaN	Allyl	Alkenyl
6938	Ms-0	non-toxic	NaN	Allyl	Alkenyl
6940	Mz-0	d90-toxic	5248160	4MSO	MSO
8343	Na-1	non-toxic	NaN	3OHP	3OHP
7430	Nc-1	non-toxic	188989000	3OHP	3OHP
772	Neo-6	non-toxic	103505000	Unknown	Unknown
6945	Nok-3	non-toxic	84147600	Allyl	Alkenyl
7268	Np-0	non-toxic	51569600	3OHP	3OHP
7276	Ob-0	d90-toxic	6926890	4MSO	MSO
7280	Old-1	non-toxic	96557300	Allyl	Alkenyl
7282	Or-0	non-toxic	NaN	4MSO	MSO
7287	Ove-0	non-toxic	72625600	4MSO	MSO
8354	Per-1	non-toxic	11245500	Unknown	Unknown
7298	Pi-0	non-toxic	NaN	Unknown	Unknown
8357	Pla-0	non-toxic	142550000	4MSO	MSO
9764	Qar-8a	non-toxic	160367000	OH-But	OH-But
6958	Ra-0	non-toxic	227356000	3OHP	3OHP
6961	Se-0	non-toxic	233585000	4MSO	MSO
7333	Sei-0	WT-toxic	56694900	3OHP	3OHP
7337	Si-0	d90-toxic	105935000	4MSO	MSO
7343	Sp-0	non-toxic	135337000	4MSO	MSO
7354	Ting-1	non-toxic	148097000	Butenyl	Alkenyl
7372	Tscha-1	non-toxic	113256000	Allyl	Alkenyl
7378	Uk-1	non-toxic	3130100	4MSO	MSO
7384	Ven-1	d90-toxic	1342340	4MSO	MSO
7394	Wa-1	non-toxic	59978700	3MSO	MSO
7404	Wc-1	non-toxic	117908000	3OHP	3OHP
6909	Col-0	d90-toxic	3077800	4MSO	MSO
6932	Ler-1	non-toxic	55560600	3OHP	3OHP
6911	Cvi-0	non-toxic	NaN	Butenyl	Alkenyl
7288	Oy-0	non-toxic	NaN	3MSO	MSO
7373	Tsu-0	non-toxic	NaN	Unknown	Unknown
