# Supplementary material for: An effluent pump family distributed across plant commensal bacteria conditions host- and organ-specific glucosinolate detoxification
Source: Nat Commun. 2025 Jul 1;16:5699. doi: 10.1038/s41467-025-61266-3 (PMC12215611; doi:10.1038/s41467-025-61266-3)
Supplement: Supplementary file 10 — Dataset 9 [file 41467_2025_61266_MOESM10_ESM.xlsx]

## Sheet: S9_GWA_results
Supplementary Data 9. GWA results. All statistically significant SNPs in the GWA analysis
CHR	Positions	P_Value	TestStatistic	Q_Value	Benjamini_Hochberg_P_Value	Benjamini_Hochberg_Yekutieli_P_Value	Beta0	SEBeta0	Beta1	SEBeta1	MAF	SNP_Hash
Chr1	3789953	1.98789e-11	22.4913	3.71973e-08	1.55293e-07	2.45112e-06	0.0253366	1.37094	0.320532	2.58757	0.0705882	190219
Chr1	3790629	1.98789e-11	22.4913	3.71973e-08	1.55293e-07	2.45112e-06	0.0253366	1.37094	0.320532	2.58757	0.0705882	190219
Chr1	3793866	1.98789e-11	22.4913	3.71973e-08	1.55293e-07	2.45112e-06	0.0253366	1.37094	0.320532	2.58757	0.0705882	190219
Chr1	3794436	1.98789e-11	22.4913	3.71973e-08	1.55293e-07	2.45112e-06	0.0253366	1.37094	0.320532	2.58757	0.0705882	190219
Chr1	3802200	1.98789e-11	22.4913	3.71973e-08	1.55293e-07	2.45112e-06	0.0253366	1.37094	0.320532	2.58757	0.0705882	190219
Chr1	3802277	1.98789e-11	22.4913	3.71973e-08	1.55293e-07	2.45112e-06	0.0253366	1.37094	0.320532	2.58757	0.0705882	190219
Chr1	8105778	1.97215e-11	22.4991	3.71973e-08	1.55293e-07	2.45112e-06	0.0253316	1.37094	0.320568	2.58752	0.0705882	355180
Chr1	9935052	7.98642e-14	27.9045	2.4438e-10	1.02024e-09	1.61035e-08	0.0366014	1.34547	0.481481	3.59121	0.0352941	351723
Chr1	9935071	7.98642e-14	27.9045	2.4438e-10	1.02024e-09	1.61035e-08	0.0366014	1.34547	0.481481	3.59121	0.0352941	351723
Chr1	9939239	7.98642e-14	27.9045	2.4438e-10	1.02024e-09	1.61035e-08	0.0366014	1.34547	0.481481	3.59121	0.0352941	351723
Chr1	9939523	7.98642e-14	27.9045	2.4438e-10	1.02024e-09	1.61035e-08	0.0366014	1.34547	0.481481	3.59121	0.0352941	351723
Chr1	9939577	7.98642e-14	27.9045	2.4438e-10	1.02024e-09	1.61035e-08	0.0366014	1.34547	0.481481	3.59121	0.0352941	351723
Chr1	9943979	7.98642e-14	27.9045	2.4438e-10	1.02024e-09	1.61035e-08	0.0366014	1.34547	0.481481	3.59121	0.0352941	351723
Chr1	9944871	7.98642e-14	27.9045	2.4438e-10	1.02024e-09	1.61035e-08	0.0366014	1.34547	0.481481	3.59121	0.0352941	351723
Chr1	9945196	7.98642e-14	27.9045	2.4438e-10	1.02024e-09	1.61035e-08	0.0366014	1.34547	0.481481	3.59121	0.0352941	351723
Chr1	9945641	7.98642e-14	27.9045	2.4438e-10	1.02024e-09	1.61035e-08	0.0366014	1.34547	0.481481	3.59121	0.0352941	351723
Chr1	9946398	7.98642e-14	27.9045	2.4438e-10	1.02024e-09	1.61035e-08	0.0366014	1.34547	0.481481	3.59121	0.0352941	351723
Chr1	9949685	7.98642e-14	27.9045	2.4438e-10	1.02024e-09	1.61035e-08	0.0366014	1.34547	0.481481	3.59121	0.0352941	351723
Chr1	9949689	7.98642e-14	27.9045	2.4438e-10	1.02024e-09	1.61035e-08	0.0366014	1.34547	0.481481	3.59121	0.0352941	351723
Chr1	9950050	7.98642e-14	27.9045	2.4438e-10	1.02024e-09	1.61035e-08	0.0366014	1.34547	0.481481	3.59121	0.0352941	351723
Chr1	9950072	7.98642e-14	27.9045	2.4438e-10	1.02024e-09	1.61035e-08	0.0366014	1.34547	0.481481	3.59121	0.0352941	351723
Chr1	15424279	7.9549e-14	27.9084	2.4438e-10	1.02024e-09	1.61035e-08	0.0366045	1.34547	0.481437	3.5907	0.0352941	184715
Chr1	16835137	9.14752e-15	30.0357	7.53265e-11	3.14476e-10	4.96366e-09	0.0250132	1.36228	0.387387	2.81615	0.0588235	8322
Chr1	16838970	9.14752e-15	30.0357	7.53265e-11	3.14476e-10	4.96366e-09	0.0250132	1.36228	0.387387	2.81615	0.0588235	8322
Chr1	16839722	1.91756e-11	22.5266	3.71973e-08	1.55293e-07	2.45112e-06	0.025318	1.37093	0.320664	2.5871	0.0705882	8323
Chr1	16839976	9.14752e-15	30.0357	7.53265e-11	3.14476e-10	4.96366e-09	0.0250132	1.36228	0.387387	2.81615	0.0588235	8322
Chr1	16840560	9.14752e-15	30.0357	7.53265e-11	3.14476e-10	4.96366e-09	0.0250132	1.36228	0.387387	2.81615	0.0588235	8322
Chr1	16841512	9.14752e-15	30.0357	7.53265e-11	3.14476e-10	4.96366e-09	0.0250132	1.36228	0.387387	2.81615	0.0588235	8322
Chr1	16843981	9.14752e-15	30.0357	7.53265e-11	3.14476e-10	4.96366e-09	0.0250132	1.36228	0.387387	2.81615	0.0588235	8322
Chr1	16844102	9.14752e-15	30.0357	7.53265e-11	3.14476e-10	4.96366e-09	0.0250132	1.36228	0.387387	2.81615	0.0588235	8322
Chr1	16844209	9.14752e-15	30.0357	7.53265e-11	3.14476e-10	4.96366e-09	0.0250132	1.36228	0.387387	2.81615	0.0588235	8322
Chr1	16845222	9.14752e-15	30.0357	7.53265e-11	3.14476e-10	4.96366e-09	0.0250132	1.36228	0.387387	2.81615	0.0588235	8322
Chr1	16846682	9.14752e-15	30.0357	7.53265e-11	3.14476e-10	4.96366e-09	0.0250132	1.36228	0.387387	2.81615	0.0588235	8322
Chr1	16863521	7.90094e-14	27.9151	2.4438e-10	1.02024e-09	1.61035e-08	0.0366015	1.34547	0.481479	3.59071	0.0352941	8098
Chr1	18485910	2.78303e-10	19.9106	4.8272e-07	2.01528e-06	3.1809e-05	0.0133399	1.40737	0.243306	2.05869	0.117647	352084
Chr1	18486018	2.78303e-10	19.9106	4.8272e-07	2.01528e-06	3.1809e-05	0.0133399	1.40737	0.243306	2.05869	0.117647	352084
Chr1	18486040	2.78303e-10	19.9106	4.8272e-07	2.01528e-06	3.1809e-05	0.0133399	1.40737	0.243306	2.05869	0.117647	352084
Chr1	18486041	2.78303e-10	19.9106	4.8272e-07	2.01528e-06	3.1809e-05	0.0133399	1.40737	0.243306	2.05869	0.117647	352084
Chr1	18486055	2.78303e-10	19.9106	4.8272e-07	2.01528e-06	3.1809e-05	0.0133399	1.40737	0.243306	2.05869	0.117647	352084
Chr1	18486638	2.78303e-10	19.9106	4.8272e-07	2.01528e-06	3.1809e-05	0.0133399	1.40737	0.243306	2.05869	0.117647	352084
Chr1	18488176	2.78303e-10	19.9106	4.8272e-07	2.01528e-06	3.1809e-05	0.0133399	1.40737	0.243306	2.05869	0.117647	352084
Chr1	18489083	2.78303e-10	19.9106	4.8272e-07	2.01528e-06	3.1809e-05	0.0133399	1.40737	0.243306	2.05869	0.117647	352084
Chr1	18493804	2.78303e-10	19.9106	4.8272e-07	2.01528e-06	3.1809e-05	0.0133399	1.40737	0.243306	2.05869	0.117647	352084
Chr1	18497641	2.78303e-10	19.9106	4.8272e-07	2.01528e-06	3.1809e-05	0.0133399	1.40737	0.243306	2.05869	0.117647	352084
Chr1	18500835	2.78303e-10	19.9106	4.8272e-07	2.01528e-06	3.1809e-05	0.0133399	1.40737	0.243306	2.05869	0.117647	352084
Chr1	18501019	2.78303e-10	19.9106	4.8272e-07	2.01528e-06	3.1809e-05	0.0133399	1.40737	0.243306	2.05869	0.117647	352084
Chr1	18504465	2.78303e-10	19.9106	4.8272e-07	2.01528e-06	3.1809e-05	0.0133399	1.40737	0.243306	2.05869	0.117647	352084
Chr1	18505264	2.78303e-10	19.9106	4.8272e-07	2.01528e-06	3.1809e-05	0.0133399	1.40737	0.243306	2.05869	0.117647	352084
Chr1	18519408	2.78303e-10	19.9106	4.8272e-07	2.01528e-06	3.1809e-05	0.0133399	1.40737	0.243306	2.05869	0.117647	352084
Chr1	18697615	2.02538e-11	22.473	3.71973e-08	1.55293e-07	2.45112e-06	0.0253258	1.371	0.320609	2.58899	0.0705882	351883
Chr1	18703936	7.58856e-12	23.4346	2.26205e-08	9.44368e-08	1.49058e-06	0.0131677	1.39798	0.271153	2.1553	0.105882	353173
Chr1	18704050	7.58856e-12	23.4346	2.26205e-08	9.44368e-08	1.49058e-06	0.0131677	1.39798	0.271153	2.1553	0.105882	353173
Chr1	18710793	5.32726e-14	28.3026	2.4438e-10	1.02024e-09	1.61035e-08	0.0129851	1.38881	0.306016	2.2711	0.0941176	351889
Chr1	18726807	5.32726e-14	28.3026	2.4438e-10	1.02024e-09	1.61035e-08	0.0129851	1.38881	0.306016	2.2711	0.0941176	351889
Chr1	18731200	5.32726e-14	28.3026	2.4438e-10	1.02024e-09	1.61035e-08	0.0129851	1.38881	0.306016	2.2711	0.0941176	351889
Chr1	20145958	2.77354e-10	19.914	4.8272e-07	2.01528e-06	3.1809e-05	0.0133545	1.40731	0.243243	2.05803	0.117647	354707
Chr1	20146233	2.67745e-10	19.9484	4.8272e-07	2.01528e-06	3.1809e-05	0.0133083	1.40733	0.24344	2.0583	0.117647	354691
Chr1	20146391	2.77354e-10	19.914	4.8272e-07	2.01528e-06	3.1809e-05	0.0133545	1.40731	0.243243	2.05803	0.117647	354707
Chr1	20150757	5.3151e-14	28.3048	2.4438e-10	1.02024e-09	1.61035e-08	0.0129855	1.38881	0.306015	2.27102	0.0941176	354292
Chr1	20153825	7.53362e-12	23.4417	2.26205e-08	9.44368e-08	1.49058e-06	0.0131692	1.39796	0.271145	2.15499	0.105882	354690
Chr1	20154030	7.53362e-12	23.4417	2.26205e-08	9.44368e-08	1.49058e-06	0.0131692	1.39796	0.271145	2.15499	0.105882	354690
Chr1	20156800	7.53362e-12	23.4417	2.26205e-08	9.44368e-08	1.49058e-06	0.0131692	1.39796	0.271145	2.15499	0.105882	354690
Chr1	20161331	5.3151e-14	28.3048	2.4438e-10	1.02024e-09	1.61035e-08	0.0129855	1.38881	0.306015	2.27102	0.0941176	354292
Chr1	20161620	5.3151e-14	28.3048	2.4438e-10	1.02024e-09	1.61035e-08	0.0129855	1.38881	0.306015	2.27102	0.0941176	354292
Chr1	20174281	1.80793e-22	47.5512	1.74071e-16	7.26717e-16	1.14704e-14	0.0126645	1.37094	0.410293	2.58749	0.0705882	192841
Chr1	20176380	9.22731e-15	30.0272	7.53265e-11	3.14476e-10	4.96366e-09	0.0250076	1.3623	0.387435	2.81677	0.0588235	192839
Chr1	20176963	9.22731e-15	30.0272	7.53265e-11	3.14476e-10	4.96366e-09	0.0250076	1.3623	0.387435	2.81677	0.0588235	192839
Chr1	20177828	9.22731e-15	30.0272	7.53265e-11	3.14476e-10	4.96366e-09	0.0250076	1.3623	0.387435	2.81677	0.0588235	192839
Chr1	20177956	9.22731e-15	30.0272	7.53265e-11	3.14476e-10	4.96366e-09	0.0250076	1.3623	0.387435	2.81677	0.0588235	192839
Chr1	20178058	9.22731e-15	30.0272	7.53265e-11	3.14476e-10	4.96366e-09	0.0250076	1.3623	0.387435	2.81677	0.0588235	192839
Chr1	20178187	9.22731e-15	30.0272	7.53265e-11	3.14476e-10	4.96366e-09	0.0250076	1.3623	0.387435	2.81677	0.0588235	192839
Chr1	20178369	1.923e-11	22.5238	3.71973e-08	1.55293e-07	2.45112e-06	0.0253064	1.37095	0.320746	2.58788	0.0705882	192840
Chr1	20178387	9.22731e-15	30.0272	7.53265e-11	3.14476e-10	4.96366e-09	0.0250076	1.3623	0.387435	2.81677	0.0588235	192839
Chr1	20178610	1.93598e-11	22.5172	3.71973e-08	1.55293e-07	2.45112e-06	0.0253093	1.37096	0.320726	2.58801	0.0705882	192954
Chr1	20179404	9.22731e-15	30.0272	7.53265e-11	3.14476e-10	4.96366e-09	0.0250076	1.3623	0.387435	2.81677	0.0588235	192839
Chr1	20179578	9.22731e-15	30.0272	7.53265e-11	3.14476e-10	4.96366e-09	0.0250076	1.3623	0.387435	2.81677	0.0588235	192839
Chr1	23309793	4.10175e-13	26.2969	1.24976e-09	5.21755e-09	8.23533e-08	2.63354e-06	1.42661	0.249991	1.90457	0.141176	352205
Chr1	23312911	1.0107e-11	23.1538	2.92725e-08	1.22208e-07	1.92892e-06	4.67772e-06	1.43655	0.230754	1.8425	0.152941	355934
Chr1	23322548	1.01242e-11	23.1521	2.92725e-08	1.22208e-07	1.92892e-06	9.26747e-06	1.43654	0.230739	1.84243	0.152941	352206
Chr1	28590725	7.99522e-14	27.9034	2.4438e-10	1.02024e-09	1.61035e-08	0.0366023	1.34547	0.481467	3.59115	0.0352941	184406
Chr2	3721872	1.99112e-11	22.4897	3.71973e-08	1.55293e-07	2.45112e-06	0.0253348	1.37095	0.320545	2.58775	0.0705882	352344
Chr2	4406971	2.79043e-10	19.908	4.8272e-07	2.01528e-06	3.1809e-05	0.0133462	1.40736	0.243279	2.05857	0.117647	353240
Chr2	4408743	2.79043e-10	19.908	4.8272e-07	2.01528e-06	3.1809e-05	0.0133462	1.40736	0.243279	2.05857	0.117647	353240
Chr3	4243059	9.54471e-15	29.9939	7.53265e-11	3.14476e-10	4.96366e-09	0.0250001	1.36234	0.387499	2.81831	0.0588235	351879
Chr3	4512696	9.48376e-15	30.0002	7.53265e-11	3.14476e-10	4.96366e-09	0.0249925	1.36235	0.387563	2.81858	0.0588235	351810
Chr3	4513497	9.48376e-15	30.0002	7.53265e-11	3.14476e-10	4.96366e-09	0.0249925	1.36235	0.387563	2.81858	0.0588235	351810
Chr3	4515538	1.84775e-11	22.5629	3.71973e-08	1.55293e-07	2.45112e-06	0.0252213	1.37107	0.321349	2.59104	0.0705882	351811
Chr3	4515589	1.84775e-11	22.5629	3.71973e-08	1.55293e-07	2.45112e-06	0.0252213	1.37107	0.321349	2.59104	0.0705882	351811
Chr3	4515598	1.84775e-11	22.5629	3.71973e-08	1.55293e-07	2.45112e-06	0.0252213	1.37107	0.321349	2.59104	0.0705882	351811
Chr3	4515614	1.84775e-11	22.5629	3.71973e-08	1.55293e-07	2.45112e-06	0.0252213	1.37107	0.321349	2.59104	0.0705882	351811
Chr3	4515648	1.84775e-11	22.5629	3.71973e-08	1.55293e-07	2.45112e-06	0.0252213	1.37107	0.321349	2.59104	0.0705882	351811
Chr3	4515772	1.84775e-11	22.5629	3.71973e-08	1.55293e-07	2.45112e-06	0.0252213	1.37107	0.321349	2.59104	0.0705882	351811
Chr3	4515919	1.84775e-11	22.5629	3.71973e-08	1.55293e-07	2.45112e-06	0.0252213	1.37107	0.321349	2.59104	0.0705882	351811
Chr3	4516378	9.48376e-15	30.0002	7.53265e-11	3.14476e-10	4.96366e-09	0.0249925	1.36235	0.387563	2.81858	0.0588235	351810
Chr3	4517376	9.48376e-15	30.0002	7.53265e-11	3.14476e-10	4.96366e-09	0.0249925	1.36235	0.387563	2.81858	0.0588235	351810
Chr3	4517554	1.90505e-11	22.533	3.71973e-08	1.55293e-07	2.45112e-06	0.0252609	1.37104	0.321069	2.59008	0.0705882	351812
Chr3	4517555	1.90505e-11	22.533	3.71973e-08	1.55293e-07	2.45112e-06	0.0252609	1.37104	0.321069	2.59008	0.0705882	351812
Chr3	4518014	9.48376e-15	30.0002	7.53265e-11	3.14476e-10	4.96366e-09	0.0249925	1.36235	0.387563	2.81858	0.0588235	351810
Chr3	4518152	9.48376e-15	30.0002	7.53265e-11	3.14476e-10	4.96366e-09	0.0249925	1.36235	0.387563	2.81858	0.0588235	351810
Chr3	4520384	9.48376e-15	30.0002	7.53265e-11	3.14476e-10	4.96366e-09	0.0249925	1.36235	0.387563	2.81858	0.0588235	351810
Chr3	4520812	9.48376e-15	30.0002	7.53265e-11	3.14476e-10	4.96366e-09	0.0249925	1.36235	0.387563	2.81858	0.0588235	351810
Chr3	4522117	9.48376e-15	30.0002	7.53265e-11	3.14476e-10	4.96366e-09	0.0249925	1.36235	0.387563	2.81858	0.0588235	351810
Chr3	4525832	9.48376e-15	30.0002	7.53265e-11	3.14476e-10	4.96366e-09	0.0249925	1.36235	0.387563	2.81858	0.0588235	351810
Chr3	4526266	9.48376e-15	30.0002	7.53265e-11	3.14476e-10	4.96366e-09	0.0249925	1.36235	0.387563	2.81858	0.0588235	351810
Chr3	4532149	2.00436e-11	22.4832	3.71973e-08	1.55293e-07	2.45112e-06	0.0253187	1.37099	0.320659	2.58895	0.0705882	352192
Chr3	4532179	2.00436e-11	22.4832	3.71973e-08	1.55293e-07	2.45112e-06	0.0253187	1.37099	0.320659	2.58895	0.0705882	352192
Chr3	4532277	2.00436e-11	22.4832	3.71973e-08	1.55293e-07	2.45112e-06	0.0253187	1.37099	0.320659	2.58895	0.0705882	352192
Chr3	4532504	2.00436e-11	22.4832	3.71973e-08	1.55293e-07	2.45112e-06	0.0253187	1.37099	0.320659	2.58895	0.0705882	352192
Chr3	4533348	2.00436e-11	22.4832	3.71973e-08	1.55293e-07	2.45112e-06	0.0253187	1.37099	0.320659	2.58895	0.0705882	352192
Chr3	4533490	2.00436e-11	22.4832	3.71973e-08	1.55293e-07	2.45112e-06	0.0253187	1.37099	0.320659	2.58895	0.0705882	352192
Chr3	4533640	9.48376e-15	30.0002	7.53265e-11	3.14476e-10	4.96366e-09	0.0249925	1.36235	0.387563	2.81858	0.0588235	351810
Chr3	4535957	9.48376e-15	30.0002	7.53265e-11	3.14476e-10	4.96366e-09	0.0249925	1.36235	0.387563	2.81858	0.0588235	351810
Chr3	4536297	9.48376e-15	30.0002	7.53265e-11	3.14476e-10	4.96366e-09	0.0249925	1.36235	0.387563	2.81858	0.0588235	351810
Chr3	4536442	2.00436e-11	22.4832	3.71973e-08	1.55293e-07	2.45112e-06	0.0253187	1.37099	0.320659	2.58895	0.0705882	352192
Chr3	4537855	9.48376e-15	30.0002	7.53265e-11	3.14476e-10	4.96366e-09	0.0249925	1.36235	0.387563	2.81858	0.0588235	351810
Chr3	4539675	9.48376e-15	30.0002	7.53265e-11	3.14476e-10	4.96366e-09	0.0249925	1.36235	0.387563	2.81858	0.0588235	351810
Chr3	4541093	2.00436e-11	22.4832	3.71973e-08	1.55293e-07	2.45112e-06	0.0253187	1.37099	0.320659	2.58895	0.0705882	352192
Chr3	4541611	9.48376e-15	30.0002	7.53265e-11	3.14476e-10	4.96366e-09	0.0249925	1.36235	0.387563	2.81858	0.0588235	351810
Chr3	4541612	9.48376e-15	30.0002	7.53265e-11	3.14476e-10	4.96366e-09	0.0249925	1.36235	0.387563	2.81858	0.0588235	351810
Chr3	4545142	9.48376e-15	30.0002	7.53265e-11	3.14476e-10	4.96366e-09	0.0249925	1.36235	0.387563	2.81858	0.0588235	351810
Chr3	4548646	9.48376e-15	30.0002	7.53265e-11	3.14476e-10	4.96366e-09	0.0249925	1.36235	0.387563	2.81858	0.0588235	351810
Chr3	4558991	9.48376e-15	30.0002	7.53265e-11	3.14476e-10	4.96366e-09	0.0249925	1.36235	0.387563	2.81858	0.0588235	351810
Chr3	4561111	9.48376e-15	30.0002	7.53265e-11	3.14476e-10	4.96366e-09	0.0249925	1.36235	0.387563	2.81858	0.0588235	351810
Chr3	4564775	9.48376e-15	30.0002	7.53265e-11	3.14476e-10	4.96366e-09	0.0249925	1.36235	0.387563	2.81858	0.0588235	351810
Chr3	4566089	9.48376e-15	30.0002	7.53265e-11	3.14476e-10	4.96366e-09	0.0249925	1.36235	0.387563	2.81858	0.0588235	351810
Chr3	4574565	2.00436e-11	22.4832	3.71973e-08	1.55293e-07	2.45112e-06	0.0253187	1.37099	0.320659	2.58895	0.0705882	352192
Chr3	4575190	2.00436e-11	22.4832	3.71973e-08	1.55293e-07	2.45112e-06	0.0253187	1.37099	0.320659	2.58895	0.0705882	352192
Chr3	4579716	2.01822e-11	22.4765	3.71973e-08	1.55293e-07	2.45112e-06	0.0253243	1.37099	0.320619	2.58892	0.0705882	352049
Chr3	4581655	2.00436e-11	22.4832	3.71973e-08	1.55293e-07	2.45112e-06	0.0253187	1.37099	0.320659	2.58895	0.0705882	352192
Chr3	4582145	9.48376e-15	30.0002	7.53265e-11	3.14476e-10	4.96366e-09	0.0249925	1.36235	0.387563	2.81858	0.0588235	351810
Chr3	4584727	9.48376e-15	30.0002	7.53265e-11	3.14476e-10	4.96366e-09	0.0249925	1.36235	0.387563	2.81858	0.0588235	351810
Chr3	4585045	9.48376e-15	30.0002	7.53265e-11	3.14476e-10	4.96366e-09	0.0249925	1.36235	0.387563	2.81858	0.0588235	351810
Chr3	4585175	9.48376e-15	30.0002	7.53265e-11	3.14476e-10	4.96366e-09	0.0249925	1.36235	0.387563	2.81858	0.0588235	351810
Chr3	4585283	2.02816e-11	22.4717	3.71973e-08	1.55293e-07	2.45112e-06	0.0253287	1.37099	0.320588	2.58888	0.0705882	351836
Chr3	4586106	9.48376e-15	30.0002	7.53265e-11	3.14476e-10	4.96366e-09	0.0249925	1.36235	0.387563	2.81858	0.0588235	351810
Chr3	4593990	9.48376e-15	30.0002	7.53265e-11	3.14476e-10	4.96366e-09	0.0249925	1.36235	0.387563	2.81858	0.0588235	351810
Chr3	4610909	9.48376e-15	30.0002	7.53265e-11	3.14476e-10	4.96366e-09	0.0249925	1.36235	0.387563	2.81858	0.0588235	351810
Chr3	4611868	9.48376e-15	30.0002	7.53265e-11	3.14476e-10	4.96366e-09	0.0249925	1.36235	0.387563	2.81858	0.0588235	351810
Chr3	4611882	9.48376e-15	30.0002	7.53265e-11	3.14476e-10	4.96366e-09	0.0249925	1.36235	0.387563	2.81858	0.0588235	351810
Chr3	4612499	2.01822e-11	22.4765	3.71973e-08	1.55293e-07	2.45112e-06	0.0253243	1.37099	0.320619	2.58892	0.0705882	352049
Chr3	4612506	2.01822e-11	22.4765	3.71973e-08	1.55293e-07	2.45112e-06	0.0253243	1.37099	0.320619	2.58892	0.0705882	352049
Chr3	4612513	2.01822e-11	22.4765	3.71973e-08	1.55293e-07	2.45112e-06	0.0253243	1.37099	0.320619	2.58892	0.0705882	352049
Chr3	4617565	2.00322e-11	22.4838	3.71973e-08	1.55293e-07	2.45112e-06	0.0253133	1.37101	0.320697	2.58923	0.0705882	351817
Chr3	4618277	2.00322e-11	22.4838	3.71973e-08	1.55293e-07	2.45112e-06	0.0253133	1.37101	0.320697	2.58923	0.0705882	351817
Chr3	4620548	9.48376e-15	30.0002	7.53265e-11	3.14476e-10	4.96366e-09	0.0249925	1.36235	0.387563	2.81858	0.0588235	351810
Chr3	4623135	9.48376e-15	30.0002	7.53265e-11	3.14476e-10	4.96366e-09	0.0249925	1.36235	0.387563	2.81858	0.0588235	351810
Chr3	4623449	9.48376e-15	30.0002	7.53265e-11	3.14476e-10	4.96366e-09	0.0249925	1.36235	0.387563	2.81858	0.0588235	351810
Chr3	4635250	1.9982e-11	22.4863	3.71973e-08	1.55293e-07	2.45112e-06	0.0253175	1.37099	0.320668	2.58888	0.0705882	352157
Chr3	4635357	2.70935e-10	19.9368	4.8272e-07	2.01528e-06	3.1809e-05	0.0133308	1.40731	0.243344	2.05796	0.117647	440319
Chr3	4635629	9.48376e-15	30.0002	7.53265e-11	3.14476e-10	4.96366e-09	0.0249925	1.36235	0.387563	2.81858	0.0588235	351810
Chr3	4636360	2.70935e-10	19.9368	4.8272e-07	2.01528e-06	3.1809e-05	0.0133308	1.40731	0.243344	2.05796	0.117647	440319
Chr3	4638322	2.70935e-10	19.9368	4.8272e-07	2.01528e-06	3.1809e-05	0.0133308	1.40731	0.243344	2.05796	0.117647	440319
Chr3	4639213	9.48376e-15	30.0002	7.53265e-11	3.14476e-10	4.96366e-09	0.0249925	1.36235	0.387563	2.81858	0.0588235	351810
Chr3	4640598	9.48376e-15	30.0002	7.53265e-11	3.14476e-10	4.96366e-09	0.0249925	1.36235	0.387563	2.81858	0.0588235	351810
Chr3	4641080	2.70935e-10	19.9368	4.8272e-07	2.01528e-06	3.1809e-05	0.0133308	1.40731	0.243344	2.05796	0.117647	440319
Chr3	4641248	9.48376e-15	30.0002	7.53265e-11	3.14476e-10	4.96366e-09	0.0249925	1.36235	0.387563	2.81858	0.0588235	351810
Chr3	4642956	2.00436e-11	22.4832	3.71973e-08	1.55293e-07	2.45112e-06	0.0253187	1.37099	0.320659	2.58895	0.0705882	352192
Chr3	4643364	2.00436e-11	22.4832	3.71973e-08	1.55293e-07	2.45112e-06	0.0253187	1.37099	0.320659	2.58895	0.0705882	352192
Chr3	4643391	2.00436e-11	22.4832	3.71973e-08	1.55293e-07	2.45112e-06	0.0253187	1.37099	0.320659	2.58895	0.0705882	352192
Chr3	4645011	9.48376e-15	30.0002	7.53265e-11	3.14476e-10	4.96366e-09	0.0249925	1.36235	0.387563	2.81858	0.0588235	351810
Chr3	4645012	9.48376e-15	30.0002	7.53265e-11	3.14476e-10	4.96366e-09	0.0249925	1.36235	0.387563	2.81858	0.0588235	351810
Chr3	4647079	9.48376e-15	30.0002	7.53265e-11	3.14476e-10	4.96366e-09	0.0249925	1.36235	0.387563	2.81858	0.0588235	351810
Chr3	4647093	1.93508e-11	22.5177	3.71973e-08	1.55293e-07	2.45112e-06	0.0252803	1.37102	0.320931	2.58964	0.0705882	351814
Chr3	4647098	1.97931e-11	22.4956	3.71973e-08	1.55293e-07	2.45112e-06	0.0253129	1.37099	0.3207	2.58874	0.0705882	351819
Chr3	4647179	9.48376e-15	30.0002	7.53265e-11	3.14476e-10	4.96366e-09	0.0249925	1.36235	0.387563	2.81858	0.0588235	351810
Chr3	4647414	9.48376e-15	30.0002	7.53265e-11	3.14476e-10	4.96366e-09	0.0249925	1.36235	0.387563	2.81858	0.0588235	351810
Chr3	4647499	9.48376e-15	30.0002	7.53265e-11	3.14476e-10	4.96366e-09	0.0249925	1.36235	0.387563	2.81858	0.0588235	351810
Chr3	4647920	9.48376e-15	30.0002	7.53265e-11	3.14476e-10	4.96366e-09	0.0249925	1.36235	0.387563	2.81858	0.0588235	351810
Chr3	4650714	9.48376e-15	30.0002	7.53265e-11	3.14476e-10	4.96366e-09	0.0249925	1.36235	0.387563	2.81858	0.0588235	351810
Chr3	4659710	7.2794e-12	23.4754	2.21096e-08	9.23041e-08	1.45692e-06	0.0131331	1.39797	0.271316	2.15519	0.105882	352050
Chr3	4664329	5.31429e-14	28.305	2.4438e-10	1.02024e-09	1.61035e-08	0.0129953	1.38878	0.305962	2.27063	0.0941176	351829
Chr3	4666422	9.48376e-15	30.0002	7.53265e-11	3.14476e-10	4.96366e-09	0.0249925	1.36235	0.387563	2.81858	0.0588235	351810
Chr3	4673496	5.36107e-14	28.2963	2.4438e-10	1.02024e-09	1.61035e-08	0.0130039	1.38878	0.305917	2.27054	0.0941176	351844
Chr3	4675829	9.48376e-15	30.0002	7.53265e-11	3.14476e-10	4.96366e-09	0.0249925	1.36235	0.387563	2.81858	0.0588235	351810
Chr3	4687575	9.48376e-15	30.0002	7.53265e-11	3.14476e-10	4.96366e-09	0.0249925	1.36235	0.387563	2.81858	0.0588235	351810
Chr3	4715997	9.48376e-15	30.0002	7.53265e-11	3.14476e-10	4.96366e-09	0.0249925	1.36235	0.387563	2.81858	0.0588235	351810
Chr3	4722464	9.48376e-15	30.0002	7.53265e-11	3.14476e-10	4.96366e-09	0.0249925	1.36235	0.387563	2.81858	0.0588235	351810
Chr3	4722517	9.48376e-15	30.0002	7.53265e-11	3.14476e-10	4.96366e-09	0.0249925	1.36235	0.387563	2.81858	0.0588235	351810
Chr3	4724084	9.48376e-15	30.0002	7.53265e-11	3.14476e-10	4.96366e-09	0.0249925	1.36235	0.387563	2.81858	0.0588235	351810
Chr3	4724305	2.02199e-11	22.4747	3.71973e-08	1.55293e-07	2.45112e-06	0.0253296	1.37099	0.320582	2.5887	0.0705882	351842
Chr3	4725290	2.02199e-11	22.4747	3.71973e-08	1.55293e-07	2.45112e-06	0.0253296	1.37099	0.320582	2.5887	0.0705882	351842
Chr3	4725800	9.48376e-15	30.0002	7.53265e-11	3.14476e-10	4.96366e-09	0.0249925	1.36235	0.387563	2.81858	0.0588235	351810
Chr3	4731873	9.48376e-15	30.0002	7.53265e-11	3.14476e-10	4.96366e-09	0.0249925	1.36235	0.387563	2.81858	0.0588235	351810
Chr3	4734840	9.48376e-15	30.0002	7.53265e-11	3.14476e-10	4.96366e-09	0.0249925	1.36235	0.387563	2.81858	0.0588235	351810
Chr3	4738514	9.48376e-15	30.0002	7.53265e-11	3.14476e-10	4.96366e-09	0.0249925	1.36235	0.387563	2.81858	0.0588235	351810
Chr3	4740791	9.48376e-15	30.0002	7.53265e-11	3.14476e-10	4.96366e-09	0.0249925	1.36235	0.387563	2.81858	0.0588235	351810
Chr3	4742044	9.48376e-15	30.0002	7.53265e-11	3.14476e-10	4.96366e-09	0.0249925	1.36235	0.387563	2.81858	0.0588235	351810
Chr3	4745623	9.48376e-15	30.0002	7.53265e-11	3.14476e-10	4.96366e-09	0.0249925	1.36235	0.387563	2.81858	0.0588235	351810
Chr3	4746376	9.48376e-15	30.0002	7.53265e-11	3.14476e-10	4.96366e-09	0.0249925	1.36235	0.387563	2.81858	0.0588235	351810
Chr3	4746593	9.48376e-15	30.0002	7.53265e-11	3.14476e-10	4.96366e-09	0.0249925	1.36235	0.387563	2.81858	0.0588235	351810
Chr3	4746696	2.01088e-11	22.4801	3.71973e-08	1.55293e-07	2.45112e-06	0.0253223	1.37099	0.320634	2.58888	0.0705882	352575
Chr3	4746716	9.48376e-15	30.0002	7.53265e-11	3.14476e-10	4.96366e-09	0.0249925	1.36235	0.387563	2.81858	0.0588235	351810
Chr3	4750236	9.48376e-15	30.0002	7.53265e-11	3.14476e-10	4.96366e-09	0.0249925	1.36235	0.387563	2.81858	0.0588235	351810
Chr3	4752588	9.48376e-15	30.0002	7.53265e-11	3.14476e-10	4.96366e-09	0.0249925	1.36235	0.387563	2.81858	0.0588235	351810
Chr3	4752659	9.48376e-15	30.0002	7.53265e-11	3.14476e-10	4.96366e-09	0.0249925	1.36235	0.387563	2.81858	0.0588235	351810
Chr3	4752908	9.48376e-15	30.0002	7.53265e-11	3.14476e-10	4.96366e-09	0.0249925	1.36235	0.387563	2.81858	0.0588235	351810
Chr3	4754218	9.48376e-15	30.0002	7.53265e-11	3.14476e-10	4.96366e-09	0.0249925	1.36235	0.387563	2.81858	0.0588235	351810
Chr3	4763322	9.48376e-15	30.0002	7.53265e-11	3.14476e-10	4.96366e-09	0.0249925	1.36235	0.387563	2.81858	0.0588235	351810
Chr3	4768363	9.48376e-15	30.0002	7.53265e-11	3.14476e-10	4.96366e-09	0.0249925	1.36235	0.387563	2.81858	0.0588235	351810
Chr3	4770616	9.48376e-15	30.0002	7.53265e-11	3.14476e-10	4.96366e-09	0.0249925	1.36235	0.387563	2.81858	0.0588235	351810
Chr3	4771072	9.48376e-15	30.0002	7.53265e-11	3.14476e-10	4.96366e-09	0.0249925	1.36235	0.387563	2.81858	0.0588235	351810
Chr3	4775230	9.48376e-15	30.0002	7.53265e-11	3.14476e-10	4.96366e-09	0.0249925	1.36235	0.387563	2.81858	0.0588235	351810
Chr3	4777587	9.48376e-15	30.0002	7.53265e-11	3.14476e-10	4.96366e-09	0.0249925	1.36235	0.387563	2.81858	0.0588235	351810
Chr3	4779485	9.48376e-15	30.0002	7.53265e-11	3.14476e-10	4.96366e-09	0.0249925	1.36235	0.387563	2.81858	0.0588235	351810
Chr3	4780611	9.48376e-15	30.0002	7.53265e-11	3.14476e-10	4.96366e-09	0.0249925	1.36235	0.387563	2.81858	0.0588235	351810
Chr3	4786897	9.48376e-15	30.0002	7.53265e-11	3.14476e-10	4.96366e-09	0.0249925	1.36235	0.387563	2.81858	0.0588235	351810
Chr3	4787394	9.48376e-15	30.0002	7.53265e-11	3.14476e-10	4.96366e-09	0.0249925	1.36235	0.387563	2.81858	0.0588235	351810
Chr3	4789432	1.9998e-11	22.4855	3.71973e-08	1.55293e-07	2.45112e-06	0.0253145	1.371	0.320689	2.58909	0.0705882	351831
Chr3	4790495	9.48376e-15	30.0002	7.53265e-11	3.14476e-10	4.96366e-09	0.0249925	1.36235	0.387563	2.81858	0.0588235	351810
Chr3	4791052	9.48376e-15	30.0002	7.53265e-11	3.14476e-10	4.96366e-09	0.0249925	1.36235	0.387563	2.81858	0.0588235	351810
Chr3	4796359	9.48376e-15	30.0002	7.53265e-11	3.14476e-10	4.96366e-09	0.0249925	1.36235	0.387563	2.81858	0.0588235	351810
Chr3	4796432	9.48376e-15	30.0002	7.53265e-11	3.14476e-10	4.96366e-09	0.0249925	1.36235	0.387563	2.81858	0.0588235	351810
Chr3	4796491	9.48376e-15	30.0002	7.53265e-11	3.14476e-10	4.96366e-09	0.0249925	1.36235	0.387563	2.81858	0.0588235	351810
Chr3	4796647	9.48376e-15	30.0002	7.53265e-11	3.14476e-10	4.96366e-09	0.0249925	1.36235	0.387563	2.81858	0.0588235	351810
Chr3	4796823	9.48376e-15	30.0002	7.53265e-11	3.14476e-10	4.96366e-09	0.0249925	1.36235	0.387563	2.81858	0.0588235	351810
Chr3	4796850	9.48376e-15	30.0002	7.53265e-11	3.14476e-10	4.96366e-09	0.0249925	1.36235	0.387563	2.81858	0.0588235	351810
Chr3	4796951	9.48376e-15	30.0002	7.53265e-11	3.14476e-10	4.96366e-09	0.0249925	1.36235	0.387563	2.81858	0.0588235	351810
Chr3	4796966	9.48376e-15	30.0002	7.53265e-11	3.14476e-10	4.96366e-09	0.0249925	1.36235	0.387563	2.81858	0.0588235	351810
Chr3	4800021	9.48376e-15	30.0002	7.53265e-11	3.14476e-10	4.96366e-09	0.0249925	1.36235	0.387563	2.81858	0.0588235	351810
Chr3	4800022	9.48376e-15	30.0002	7.53265e-11	3.14476e-10	4.96366e-09	0.0249925	1.36235	0.387563	2.81858	0.0588235	351810
Chr3	4800023	9.48376e-15	30.0002	7.53265e-11	3.14476e-10	4.96366e-09	0.0249925	1.36235	0.387563	2.81858	0.0588235	351810
Chr3	4800253	2.01088e-11	22.4801	3.71973e-08	1.55293e-07	2.45112e-06	0.0253223	1.37099	0.320634	2.58888	0.0705882	352575
Chr3	4800497	9.48376e-15	30.0002	7.53265e-11	3.14476e-10	4.96366e-09	0.0249925	1.36235	0.387563	2.81858	0.0588235	351810
Chr3	4800542	9.48376e-15	30.0002	7.53265e-11	3.14476e-10	4.96366e-09	0.0249925	1.36235	0.387563	2.81858	0.0588235	351810
Chr3	4802289	5.30942e-14	28.3059	2.4438e-10	1.02024e-09	1.61035e-08	0.012998	1.38878	0.305948	2.2705	0.0941176	354112
Chr3	4928661	7.66814e-12	23.4244	2.27872e-08	9.51326e-08	1.50156e-06	0.0131678	1.39801	0.271152	2.15564	0.105882	369961
Chr3	4961996	2.79258e-10	19.9073	4.8272e-07	2.01528e-06	3.1809e-05	0.0133547	1.40733	0.243243	2.05829	0.117647	351893
Chr3	4982018	2.7836e-10	19.9104	4.8272e-07	2.01528e-06	3.1809e-05	0.0133599	1.40731	0.24322	2.05798	0.117647	351894
Chr3	4982119	2.7836e-10	19.9104	4.8272e-07	2.01528e-06	3.1809e-05	0.0133599	1.40731	0.24322	2.05798	0.117647	351894
Chr3	17316366	7.99522e-14	27.9034	2.4438e-10	1.02024e-09	1.61035e-08	0.0366023	1.34547	0.481467	3.59115	0.0352941	184406
Chr3	17316734	7.99522e-14	27.9034	2.4438e-10	1.02024e-09	1.61035e-08	0.0366023	1.34547	0.481467	3.59115	0.0352941	184406
Chr3	17317932	7.99522e-14	27.9034	2.4438e-10	1.02024e-09	1.61035e-08	0.0366023	1.34547	0.481467	3.59115	0.0352941	184406
Chr3	17326731	7.99522e-14	27.9034	2.4438e-10	1.02024e-09	1.61035e-08	0.0366023	1.34547	0.481467	3.59115	0.0352941	184406
Chr3	17337293	7.99522e-14	27.9034	2.4438e-10	1.02024e-09	1.61035e-08	0.0366023	1.34547	0.481467	3.59115	0.0352941	184406
Chr3	17341521	7.99522e-14	27.9034	2.4438e-10	1.02024e-09	1.61035e-08	0.0366023	1.34547	0.481467	3.59115	0.0352941	184406
Chr3	17342195	7.99522e-14	27.9034	2.4438e-10	1.02024e-09	1.61035e-08	0.0366023	1.34547	0.481467	3.59115	0.0352941	184406
Chr3	17347887	7.99522e-14	27.9034	2.4438e-10	1.02024e-09	1.61035e-08	0.0366023	1.34547	0.481467	3.59115	0.0352941	184406
Chr3	17350357	7.99522e-14	27.9034	2.4438e-10	1.02024e-09	1.61035e-08	0.0366023	1.34547	0.481467	3.59115	0.0352941	184406
Chr3	17350713	7.99522e-14	27.9034	2.4438e-10	1.02024e-09	1.61035e-08	0.0366023	1.34547	0.481467	3.59115	0.0352941	184406
Chr3	17351185	7.99522e-14	27.9034	2.4438e-10	1.02024e-09	1.61035e-08	0.0366023	1.34547	0.481467	3.59115	0.0352941	184406
Chr3	17351605	7.99522e-14	27.9034	2.4438e-10	1.02024e-09	1.61035e-08	0.0366023	1.34547	0.481467	3.59115	0.0352941	184406
Chr3	17352317	7.99522e-14	27.9034	2.4438e-10	1.02024e-09	1.61035e-08	0.0366023	1.34547	0.481467	3.59115	0.0352941	184406
Chr3	17352344	7.99522e-14	27.9034	2.4438e-10	1.02024e-09	1.61035e-08	0.0366023	1.34547	0.481467	3.59115	0.0352941	184406
Chr3	17353184	7.99522e-14	27.9034	2.4438e-10	1.02024e-09	1.61035e-08	0.0366023	1.34547	0.481467	3.59115	0.0352941	184406
Chr3	17353495	7.99522e-14	27.9034	2.4438e-10	1.02024e-09	1.61035e-08	0.0366023	1.34547	0.481467	3.59115	0.0352941	184406
Chr3	17353657	7.99522e-14	27.9034	2.4438e-10	1.02024e-09	1.61035e-08	0.0366023	1.34547	0.481467	3.59115	0.0352941	184406
Chr3	17354678	7.99522e-14	27.9034	2.4438e-10	1.02024e-09	1.61035e-08	0.0366023	1.34547	0.481467	3.59115	0.0352941	184406
Chr3	17600412	7.9549e-14	27.9084	2.4438e-10	1.02024e-09	1.61035e-08	0.0366045	1.34547	0.481437	3.5907	0.0352941	184715
Chr3	17649044	7.9549e-14	27.9084	2.4438e-10	1.02024e-09	1.61035e-08	0.0366045	1.34547	0.481437	3.5907	0.0352941	184715
Chr3	17650547	7.9549e-14	27.9084	2.4438e-10	1.02024e-09	1.61035e-08	0.0366045	1.34547	0.481437	3.5907	0.0352941	184715
Chr3	17650688	7.9549e-14	27.9084	2.4438e-10	1.02024e-09	1.61035e-08	0.0366045	1.34547	0.481437	3.5907	0.0352941	184715
Chr3	17651044	7.9549e-14	27.9084	2.4438e-10	1.02024e-09	1.61035e-08	0.0366045	1.34547	0.481437	3.5907	0.0352941	184715
Chr3	17651601	7.9549e-14	27.9084	2.4438e-10	1.02024e-09	1.61035e-08	0.0366045	1.34547	0.481437	3.5907	0.0352941	184715
Chr3	17652289	7.9549e-14	27.9084	2.4438e-10	1.02024e-09	1.61035e-08	0.0366045	1.34547	0.481437	3.5907	0.0352941	184715
Chr3	17652632	7.9549e-14	27.9084	2.4438e-10	1.02024e-09	1.61035e-08	0.0366045	1.34547	0.481437	3.5907	0.0352941	184715
Chr3	17656318	7.9549e-14	27.9084	2.4438e-10	1.02024e-09	1.61035e-08	0.0366045	1.34547	0.481437	3.5907	0.0352941	184715
Chr3	17656361	7.9549e-14	27.9084	2.4438e-10	1.02024e-09	1.61035e-08	0.0366045	1.34547	0.481437	3.5907	0.0352941	184715
Chr3	17658915	7.9549e-14	27.9084	2.4438e-10	1.02024e-09	1.61035e-08	0.0366045	1.34547	0.481437	3.5907	0.0352941	184715
Chr3	17658946	7.9549e-14	27.9084	2.4438e-10	1.02024e-09	1.61035e-08	0.0366045	1.34547	0.481437	3.5907	0.0352941	184715
Chr3	17660544	7.9549e-14	27.9084	2.4438e-10	1.02024e-09	1.61035e-08	0.0366045	1.34547	0.481437	3.5907	0.0352941	184715
Chr3	17663620	7.9549e-14	27.9084	2.4438e-10	1.02024e-09	1.61035e-08	0.0366045	1.34547	0.481437	3.5907	0.0352941	184715
Chr3	17664278	7.9549e-14	27.9084	2.4438e-10	1.02024e-09	1.61035e-08	0.0366045	1.34547	0.481437	3.5907	0.0352941	184715
Chr3	17668202	7.9549e-14	27.9084	2.4438e-10	1.02024e-09	1.61035e-08	0.0366045	1.34547	0.481437	3.5907	0.0352941	184715
Chr3	17674405	7.9549e-14	27.9084	2.4438e-10	1.02024e-09	1.61035e-08	0.0366045	1.34547	0.481437	3.5907	0.0352941	184715
Chr3	17683936	7.9549e-14	27.9084	2.4438e-10	1.02024e-09	1.61035e-08	0.0366045	1.34547	0.481437	3.5907	0.0352941	184715
Chr3	17685183	7.9549e-14	27.9084	2.4438e-10	1.02024e-09	1.61035e-08	0.0366045	1.34547	0.481437	3.5907	0.0352941	184715
Chr3	17688159	7.9549e-14	27.9084	2.4438e-10	1.02024e-09	1.61035e-08	0.0366045	1.34547	0.481437	3.5907	0.0352941	184715
Chr3	17688795	7.9549e-14	27.9084	2.4438e-10	1.02024e-09	1.61035e-08	0.0366045	1.34547	0.481437	3.5907	0.0352941	184715
Chr3	17689988	7.9549e-14	27.9084	2.4438e-10	1.02024e-09	1.61035e-08	0.0366045	1.34547	0.481437	3.5907	0.0352941	184715
Chr3	17690586	7.9549e-14	27.9084	2.4438e-10	1.02024e-09	1.61035e-08	0.0366045	1.34547	0.481437	3.5907	0.0352941	184715
Chr3	17694434	7.9549e-14	27.9084	2.4438e-10	1.02024e-09	1.61035e-08	0.0366045	1.34547	0.481437	3.5907	0.0352941	184715
Chr3	17697173	7.9549e-14	27.9084	2.4438e-10	1.02024e-09	1.61035e-08	0.0366045	1.34547	0.481437	3.5907	0.0352941	184715
Chr3	17701285	7.9549e-14	27.9084	2.4438e-10	1.02024e-09	1.61035e-08	0.0366045	1.34547	0.481437	3.5907	0.0352941	184715
Chr3	17709016	7.9549e-14	27.9084	2.4438e-10	1.02024e-09	1.61035e-08	0.0366045	1.34547	0.481437	3.5907	0.0352941	184715
Chr3	17716679	7.9549e-14	27.9084	2.4438e-10	1.02024e-09	1.61035e-08	0.0366045	1.34547	0.481437	3.5907	0.0352941	184715
Chr3	17720161	7.9549e-14	27.9084	2.4438e-10	1.02024e-09	1.61035e-08	0.0366045	1.34547	0.481437	3.5907	0.0352941	184715
Chr3	17721365	7.9549e-14	27.9084	2.4438e-10	1.02024e-09	1.61035e-08	0.0366045	1.34547	0.481437	3.5907	0.0352941	184715
Chr3	17722009	7.9549e-14	27.9084	2.4438e-10	1.02024e-09	1.61035e-08	0.0366045	1.34547	0.481437	3.5907	0.0352941	184715
Chr3	17722099	7.9549e-14	27.9084	2.4438e-10	1.02024e-09	1.61035e-08	0.0366045	1.34547	0.481437	3.5907	0.0352941	184715
Chr3	17728348	7.9549e-14	27.9084	2.4438e-10	1.02024e-09	1.61035e-08	0.0366045	1.34547	0.481437	3.5907	0.0352941	184715
Chr3	17728613	7.9549e-14	27.9084	2.4438e-10	1.02024e-09	1.61035e-08	0.0366045	1.34547	0.481437	3.5907	0.0352941	184715
Chr3	17728690	7.9549e-14	27.9084	2.4438e-10	1.02024e-09	1.61035e-08	0.0366045	1.34547	0.481437	3.5907	0.0352941	184715
Chr3	17729365	7.9549e-14	27.9084	2.4438e-10	1.02024e-09	1.61035e-08	0.0366045	1.34547	0.481437	3.5907	0.0352941	184715
Chr3	17729959	7.9549e-14	27.9084	2.4438e-10	1.02024e-09	1.61035e-08	0.0366045	1.34547	0.481437	3.5907	0.0352941	184715
Chr3	17730089	7.9549e-14	27.9084	2.4438e-10	1.02024e-09	1.61035e-08	0.0366045	1.34547	0.481437	3.5907	0.0352941	184715
Chr3	17731401	7.9549e-14	27.9084	2.4438e-10	1.02024e-09	1.61035e-08	0.0366045	1.34547	0.481437	3.5907	0.0352941	184715
Chr3	17733365	7.9549e-14	27.9084	2.4438e-10	1.02024e-09	1.61035e-08	0.0366045	1.34547	0.481437	3.5907	0.0352941	184715
Chr3	17736559	7.9549e-14	27.9084	2.4438e-10	1.02024e-09	1.61035e-08	0.0366045	1.34547	0.481437	3.5907	0.0352941	184715
Chr3	17740091	7.9549e-14	27.9084	2.4438e-10	1.02024e-09	1.61035e-08	0.0366045	1.34547	0.481437	3.5907	0.0352941	184715
Chr3	17740395	7.9549e-14	27.9084	2.4438e-10	1.02024e-09	1.61035e-08	0.0366045	1.34547	0.481437	3.5907	0.0352941	184715
Chr3	17741116	7.9549e-14	27.9084	2.4438e-10	1.02024e-09	1.61035e-08	0.0366045	1.34547	0.481437	3.5907	0.0352941	184715
Chr3	17744204	7.9549e-14	27.9084	2.4438e-10	1.02024e-09	1.61035e-08	0.0366045	1.34547	0.481437	3.5907	0.0352941	184715
Chr3	17757217	7.9549e-14	27.9084	2.4438e-10	1.02024e-09	1.61035e-08	0.0366045	1.34547	0.481437	3.5907	0.0352941	184715
Chr3	17762491	7.9549e-14	27.9084	2.4438e-10	1.02024e-09	1.61035e-08	0.0366045	1.34547	0.481437	3.5907	0.0352941	184715
Chr3	17779525	7.9549e-14	27.9084	2.4438e-10	1.02024e-09	1.61035e-08	0.0366045	1.34547	0.481437	3.5907	0.0352941	184715
Chr3	17794806	7.9549e-14	27.9084	2.4438e-10	1.02024e-09	1.61035e-08	0.0366045	1.34547	0.481437	3.5907	0.0352941	184715
Chr3	17806686	7.9549e-14	27.9084	2.4438e-10	1.02024e-09	1.61035e-08	0.0366045	1.34547	0.481437	3.5907	0.0352941	184715
Chr3	17809013	7.9549e-14	27.9084	2.4438e-10	1.02024e-09	1.61035e-08	0.0366045	1.34547	0.481437	3.5907	0.0352941	184715
Chr3	17810256	7.9549e-14	27.9084	2.4438e-10	1.02024e-09	1.61035e-08	0.0366045	1.34547	0.481437	3.5907	0.0352941	184715
Chr3	17813621	7.9549e-14	27.9084	2.4438e-10	1.02024e-09	1.61035e-08	0.0366045	1.34547	0.481437	3.5907	0.0352941	184715
Chr3	17820326	7.9549e-14	27.9084	2.4438e-10	1.02024e-09	1.61035e-08	0.0366045	1.34547	0.481437	3.5907	0.0352941	184715
Chr3	17822015	7.9549e-14	27.9084	2.4438e-10	1.02024e-09	1.61035e-08	0.0366045	1.34547	0.481437	3.5907	0.0352941	184715
Chr3	17822204	7.9549e-14	27.9084	2.4438e-10	1.02024e-09	1.61035e-08	0.0366045	1.34547	0.481437	3.5907	0.0352941	184715
Chr3	17828235	7.9549e-14	27.9084	2.4438e-10	1.02024e-09	1.61035e-08	0.0366045	1.34547	0.481437	3.5907	0.0352941	184715
Chr3	17842994	1.86703e-11	22.5527	3.71973e-08	1.55293e-07	2.45112e-06	0.0252786	1.37097	0.320944	2.58821	0.0705882	196601
Chr3	17844225	7.9549e-14	27.9084	2.4438e-10	1.02024e-09	1.61035e-08	0.0366045	1.34547	0.481437	3.5907	0.0352941	184715
Chr3	17845320	7.9549e-14	27.9084	2.4438e-10	1.02024e-09	1.61035e-08	0.0366045	1.34547	0.481437	3.5907	0.0352941	184715
Chr3	17847066	7.9549e-14	27.9084	2.4438e-10	1.02024e-09	1.61035e-08	0.0366045	1.34547	0.481437	3.5907	0.0352941	184715
Chr3	17847717	7.9549e-14	27.9084	2.4438e-10	1.02024e-09	1.61035e-08	0.0366045	1.34547	0.481437	3.5907	0.0352941	184715
Chr3	17848025	7.9549e-14	27.9084	2.4438e-10	1.02024e-09	1.61035e-08	0.0366045	1.34547	0.481437	3.5907	0.0352941	184715
Chr3	17848026	7.9549e-14	27.9084	2.4438e-10	1.02024e-09	1.61035e-08	0.0366045	1.34547	0.481437	3.5907	0.0352941	184715
Chr3	17848030	7.9549e-14	27.9084	2.4438e-10	1.02024e-09	1.61035e-08	0.0366045	1.34547	0.481437	3.5907	0.0352941	184715
Chr3	17848683	7.9549e-14	27.9084	2.4438e-10	1.02024e-09	1.61035e-08	0.0366045	1.34547	0.481437	3.5907	0.0352941	184715
Chr3	17850008	7.9549e-14	27.9084	2.4438e-10	1.02024e-09	1.61035e-08	0.0366045	1.34547	0.481437	3.5907	0.0352941	184715
Chr3	17850484	7.9549e-14	27.9084	2.4438e-10	1.02024e-09	1.61035e-08	0.0366045	1.34547	0.481437	3.5907	0.0352941	184715
Chr3	17851586	7.9549e-14	27.9084	2.4438e-10	1.02024e-09	1.61035e-08	0.0366045	1.34547	0.481437	3.5907	0.0352941	184715
Chr3	17854898	7.9549e-14	27.9084	2.4438e-10	1.02024e-09	1.61035e-08	0.0366045	1.34547	0.481437	3.5907	0.0352941	184715
Chr3	17863503	7.9549e-14	27.9084	2.4438e-10	1.02024e-09	1.61035e-08	0.0366045	1.34547	0.481437	3.5907	0.0352941	184715
Chr3	17881660	7.9549e-14	27.9084	2.4438e-10	1.02024e-09	1.61035e-08	0.0366045	1.34547	0.481437	3.5907	0.0352941	184715
Chr3	17916657	7.9549e-14	27.9084	2.4438e-10	1.02024e-09	1.61035e-08	0.0366045	1.34547	0.481437	3.5907	0.0352941	184715
Chr3	17928538	7.9549e-14	27.9084	2.4438e-10	1.02024e-09	1.61035e-08	0.0366045	1.34547	0.481437	3.5907	0.0352941	184715
Chr3	17928844	7.9549e-14	27.9084	2.4438e-10	1.02024e-09	1.61035e-08	0.0366045	1.34547	0.481437	3.5907	0.0352941	184715
Chr3	17937690	7.9549e-14	27.9084	2.4438e-10	1.02024e-09	1.61035e-08	0.0366045	1.34547	0.481437	3.5907	0.0352941	184715
Chr3	17945164	7.9549e-14	27.9084	2.4438e-10	1.02024e-09	1.61035e-08	0.0366045	1.34547	0.481437	3.5907	0.0352941	184715
Chr3	17953658	7.9549e-14	27.9084	2.4438e-10	1.02024e-09	1.61035e-08	0.0366045	1.34547	0.481437	3.5907	0.0352941	184715
Chr3	17954753	7.9549e-14	27.9084	2.4438e-10	1.02024e-09	1.61035e-08	0.0366045	1.34547	0.481437	3.5907	0.0352941	184715
Chr3	17955835	7.9549e-14	27.9084	2.4438e-10	1.02024e-09	1.61035e-08	0.0366045	1.34547	0.481437	3.5907	0.0352941	184715
Chr3	17959805	7.9549e-14	27.9084	2.4438e-10	1.02024e-09	1.61035e-08	0.0366045	1.34547	0.481437	3.5907	0.0352941	184715
Chr3	17963611	7.9549e-14	27.9084	2.4438e-10	1.02024e-09	1.61035e-08	0.0366045	1.34547	0.481437	3.5907	0.0352941	184715
Chr3	20274052	7.93713e-14	27.9106	2.4438e-10	1.02024e-09	1.61035e-08	0.0366043	1.34547	0.481439	3.59062	0.0352941	184394
Chr3	22556825	7.99522e-14	27.9034	2.4438e-10	1.02024e-09	1.61035e-08	0.0366023	1.34547	0.481467	3.59115	0.0352941	184406
Chr3	22557124	7.99522e-14	27.9034	2.4438e-10	1.02024e-09	1.61035e-08	0.0366023	1.34547	0.481467	3.59115	0.0352941	184406
Chr3	22558223	7.99522e-14	27.9034	2.4438e-10	1.02024e-09	1.61035e-08	0.0366023	1.34547	0.481467	3.59115	0.0352941	184406
Chr4	88365	1.98491e-11	22.4928	3.71973e-08	1.55293e-07	2.45112e-06	0.0253467	1.37092	0.320461	2.58693	0.0705882	30197
Chr4	5501369	7.99522e-14	27.9034	2.4438e-10	1.02024e-09	1.61035e-08	0.0366023	1.34547	0.481467	3.59115	0.0352941	184406
Chr4	5642803	7.99522e-14	27.9034	2.4438e-10	1.02024e-09	1.61035e-08	0.0366023	1.34547	0.481467	3.59115	0.0352941	184406
Chr4	5645243	7.99522e-14	27.9034	2.4438e-10	1.02024e-09	1.61035e-08	0.0366023	1.34547	0.481467	3.59115	0.0352941	184406
Chr4	7618526	7.86751e-14	27.9193	2.4438e-10	1.02024e-09	1.61035e-08	0.0366025	1.34546	0.481465	3.59042	0.0352941	331405
Chr4	7619950	7.86751e-14	27.9193	2.4438e-10	1.02024e-09	1.61035e-08	0.0366025	1.34546	0.481465	3.59042	0.0352941	331405
Chr4	8037166	1.82011e-11	22.5777	3.71973e-08	1.55293e-07	2.45112e-06	0.0252501	1.37099	0.321145	2.58876	0.0705882	311141
Chr4	8037259	1.82011e-11	22.5777	3.71973e-08	1.55293e-07	2.45112e-06	0.0252501	1.37099	0.321145	2.58876	0.0705882	311141
Chr4	8037261	1.82011e-11	22.5777	3.71973e-08	1.55293e-07	2.45112e-06	0.0252501	1.37099	0.321145	2.58876	0.0705882	311141
Chr4	8037264	1.82011e-11	22.5777	3.71973e-08	1.55293e-07	2.45112e-06	0.0252501	1.37099	0.321145	2.58876	0.0705882	311141
Chr4	8037268	1.82011e-11	22.5777	3.71973e-08	1.55293e-07	2.45112e-06	0.0252501	1.37099	0.321145	2.58876	0.0705882	311141
Chr4	8037269	1.82011e-11	22.5777	3.71973e-08	1.55293e-07	2.45112e-06	0.0252501	1.37099	0.321145	2.58876	0.0705882	311141
Chr4	8037282	1.82011e-11	22.5777	3.71973e-08	1.55293e-07	2.45112e-06	0.0252501	1.37099	0.321145	2.58876	0.0705882	311141
Chr4	8037312	1.82011e-11	22.5777	3.71973e-08	1.55293e-07	2.45112e-06	0.0252501	1.37099	0.321145	2.58876	0.0705882	311141
Chr4	9324984	7.99522e-14	27.9034	2.4438e-10	1.02024e-09	1.61035e-08	0.0366023	1.34547	0.481467	3.59115	0.0352941	184406
Chr4	11253992	7.98642e-14	27.9045	2.4438e-10	1.02024e-09	1.61035e-08	0.0366014	1.34547	0.481481	3.59121	0.0352941	351723
Chr4	11255756	7.98642e-14	27.9045	2.4438e-10	1.02024e-09	1.61035e-08	0.0366014	1.34547	0.481481	3.59121	0.0352941	351723
Chr4	11256405	7.98642e-14	27.9045	2.4438e-10	1.02024e-09	1.61035e-08	0.0366014	1.34547	0.481481	3.59121	0.0352941	351723
Chr4	11256406	7.98642e-14	27.9045	2.4438e-10	1.02024e-09	1.61035e-08	0.0366014	1.34547	0.481481	3.59121	0.0352941	351723
Chr4	11258403	7.98642e-14	27.9045	2.4438e-10	1.02024e-09	1.61035e-08	0.0366014	1.34547	0.481481	3.59121	0.0352941	351723
Chr4	11259579	7.98642e-14	27.9045	2.4438e-10	1.02024e-09	1.61035e-08	0.0366014	1.34547	0.481481	3.59121	0.0352941	351723
Chr4	11259580	7.98642e-14	27.9045	2.4438e-10	1.02024e-09	1.61035e-08	0.0366014	1.34547	0.481481	3.59121	0.0352941	351723
Chr4	11259791	7.98642e-14	27.9045	2.4438e-10	1.02024e-09	1.61035e-08	0.0366014	1.34547	0.481481	3.59121	0.0352941	351723
Chr4	11260199	7.98642e-14	27.9045	2.4438e-10	1.02024e-09	1.61035e-08	0.0366014	1.34547	0.481481	3.59121	0.0352941	351723
Chr5	4012196	7.90094e-14	27.9151	2.4438e-10	1.02024e-09	1.61035e-08	0.0366015	1.34547	0.481479	3.59071	0.0352941	8098
Chr5	8821765	2.03213e-11	22.4698	3.71973e-08	1.55293e-07	2.45112e-06	0.0253248	1.371	0.320616	2.58919	0.0705882	351820
Chr5	8822928	2.03213e-11	22.4698	3.71973e-08	1.55293e-07	2.45112e-06	0.0253248	1.371	0.320616	2.58919	0.0705882	351820
Chr5	8824233	2.03213e-11	22.4698	3.71973e-08	1.55293e-07	2.45112e-06	0.0253248	1.371	0.320616	2.58919	0.0705882	351820
Chr5	8824704	2.03213e-11	22.4698	3.71973e-08	1.55293e-07	2.45112e-06	0.0253248	1.371	0.320616	2.58919	0.0705882	351820
Chr5	8825181	2.03213e-11	22.4698	3.71973e-08	1.55293e-07	2.45112e-06	0.0253248	1.371	0.320616	2.58919	0.0705882	351820
Chr5	8825245	2.03213e-11	22.4698	3.71973e-08	1.55293e-07	2.45112e-06	0.0253248	1.371	0.320616	2.58919	0.0705882	351820
Chr5	8825248	2.03213e-11	22.4698	3.71973e-08	1.55293e-07	2.45112e-06	0.0253248	1.371	0.320616	2.58919	0.0705882	351820
Chr5	8825341	2.03213e-11	22.4698	3.71973e-08	1.55293e-07	2.45112e-06	0.0253248	1.371	0.320616	2.58919	0.0705882	351820
Chr5	8825346	2.03213e-11	22.4698	3.71973e-08	1.55293e-07	2.45112e-06	0.0253248	1.371	0.320616	2.58919	0.0705882	351820
Chr5	8826629	2.03213e-11	22.4698	3.71973e-08	1.55293e-07	2.45112e-06	0.0253248	1.371	0.320616	2.58919	0.0705882	351820
Chr5	8826660	2.03213e-11	22.4698	3.71973e-08	1.55293e-07	2.45112e-06	0.0253248	1.371	0.320616	2.58919	0.0705882	351820
Chr5	8829663	2.03213e-11	22.4698	3.71973e-08	1.55293e-07	2.45112e-06	0.0253248	1.371	0.320616	2.58919	0.0705882	351820
Chr5	8830119	2.03213e-11	22.4698	3.71973e-08	1.55293e-07	2.45112e-06	0.0253248	1.371	0.320616	2.58919	0.0705882	351820
Chr5	8830120	2.03213e-11	22.4698	3.71973e-08	1.55293e-07	2.45112e-06	0.0253248	1.371	0.320616	2.58919	0.0705882	351820
Chr5	8830131	2.03213e-11	22.4698	3.71973e-08	1.55293e-07	2.45112e-06	0.0253248	1.371	0.320616	2.58919	0.0705882	351820
Chr5	8830153	2.03213e-11	22.4698	3.71973e-08	1.55293e-07	2.45112e-06	0.0253248	1.371	0.320616	2.58919	0.0705882	351820
Chr5	8830239	2.03213e-11	22.4698	3.71973e-08	1.55293e-07	2.45112e-06	0.0253248	1.371	0.320616	2.58919	0.0705882	351820
Chr5	8830242	2.03213e-11	22.4698	3.71973e-08	1.55293e-07	2.45112e-06	0.0253248	1.371	0.320616	2.58919	0.0705882	351820
Chr5	8830250	2.03213e-11	22.4698	3.71973e-08	1.55293e-07	2.45112e-06	0.0253248	1.371	0.320616	2.58919	0.0705882	351820
Chr5	8830274	2.03213e-11	22.4698	3.71973e-08	1.55293e-07	2.45112e-06	0.0253248	1.371	0.320616	2.58919	0.0705882	351820
Chr5	8830349	2.03213e-11	22.4698	3.71973e-08	1.55293e-07	2.45112e-06	0.0253248	1.371	0.320616	2.58919	0.0705882	351820
Chr5	8830357	2.03213e-11	22.4698	3.71973e-08	1.55293e-07	2.45112e-06	0.0253248	1.371	0.320616	2.58919	0.0705882	351820
Chr5	8830435	2.03213e-11	22.4698	3.71973e-08	1.55293e-07	2.45112e-06	0.0253248	1.371	0.320616	2.58919	0.0705882	351820
Chr5	8830482	2.03213e-11	22.4698	3.71973e-08	1.55293e-07	2.45112e-06	0.0253248	1.371	0.320616	2.58919	0.0705882	351820
Chr5	8830504	2.03213e-11	22.4698	3.71973e-08	1.55293e-07	2.45112e-06	0.0253248	1.371	0.320616	2.58919	0.0705882	351820
Chr5	8830554	2.03213e-11	22.4698	3.71973e-08	1.55293e-07	2.45112e-06	0.0253248	1.371	0.320616	2.58919	0.0705882	351820
Chr5	8830594	2.03213e-11	22.4698	3.71973e-08	1.55293e-07	2.45112e-06	0.0253248	1.371	0.320616	2.58919	0.0705882	351820
Chr5	8830600	2.03213e-11	22.4698	3.71973e-08	1.55293e-07	2.45112e-06	0.0253248	1.371	0.320616	2.58919	0.0705882	351820
Chr5	8830656	2.03213e-11	22.4698	3.71973e-08	1.55293e-07	2.45112e-06	0.0253248	1.371	0.320616	2.58919	0.0705882	351820
Chr5	8830673	2.03213e-11	22.4698	3.71973e-08	1.55293e-07	2.45112e-06	0.0253248	1.371	0.320616	2.58919	0.0705882	351820
Chr5	8830695	2.03213e-11	22.4698	3.71973e-08	1.55293e-07	2.45112e-06	0.0253248	1.371	0.320616	2.58919	0.0705882	351820
Chr5	8830767	2.03213e-11	22.4698	3.71973e-08	1.55293e-07	2.45112e-06	0.0253248	1.371	0.320616	2.58919	0.0705882	351820
Chr5	8830827	2.03213e-11	22.4698	3.71973e-08	1.55293e-07	2.45112e-06	0.0253248	1.371	0.320616	2.58919	0.0705882	351820
Chr5	8830829	2.03213e-11	22.4698	3.71973e-08	1.55293e-07	2.45112e-06	0.0253248	1.371	0.320616	2.58919	0.0705882	351820
Chr5	8830910	2.03213e-11	22.4698	3.71973e-08	1.55293e-07	2.45112e-06	0.0253248	1.371	0.320616	2.58919	0.0705882	351820
Chr5	8830976	2.03213e-11	22.4698	3.71973e-08	1.55293e-07	2.45112e-06	0.0253248	1.371	0.320616	2.58919	0.0705882	351820
Chr5	8830985	2.03213e-11	22.4698	3.71973e-08	1.55293e-07	2.45112e-06	0.0253248	1.371	0.320616	2.58919	0.0705882	351820
Chr5	8830992	2.03213e-11	22.4698	3.71973e-08	1.55293e-07	2.45112e-06	0.0253248	1.371	0.320616	2.58919	0.0705882	351820
Chr5	8831000	2.03213e-11	22.4698	3.71973e-08	1.55293e-07	2.45112e-06	0.0253248	1.371	0.320616	2.58919	0.0705882	351820
Chr5	8831005	2.03213e-11	22.4698	3.71973e-08	1.55293e-07	2.45112e-06	0.0253248	1.371	0.320616	2.58919	0.0705882	351820
Chr5	8831069	2.03213e-11	22.4698	3.71973e-08	1.55293e-07	2.45112e-06	0.0253248	1.371	0.320616	2.58919	0.0705882	351820
Chr5	8831076	2.03213e-11	22.4698	3.71973e-08	1.55293e-07	2.45112e-06	0.0253248	1.371	0.320616	2.58919	0.0705882	351820
Chr5	8831091	2.03213e-11	22.4698	3.71973e-08	1.55293e-07	2.45112e-06	0.0253248	1.371	0.320616	2.58919	0.0705882	351820
Chr5	8831127	2.03213e-11	22.4698	3.71973e-08	1.55293e-07	2.45112e-06	0.0253248	1.371	0.320616	2.58919	0.0705882	351820
Chr5	8831151	2.03213e-11	22.4698	3.71973e-08	1.55293e-07	2.45112e-06	0.0253248	1.371	0.320616	2.58919	0.0705882	351820
Chr5	8831176	2.03213e-11	22.4698	3.71973e-08	1.55293e-07	2.45112e-06	0.0253248	1.371	0.320616	2.58919	0.0705882	351820
Chr5	8831213	2.03213e-11	22.4698	3.71973e-08	1.55293e-07	2.45112e-06	0.0253248	1.371	0.320616	2.58919	0.0705882	351820
Chr5	8831214	2.03213e-11	22.4698	3.71973e-08	1.55293e-07	2.45112e-06	0.0253248	1.371	0.320616	2.58919	0.0705882	351820
Chr5	8831228	2.03213e-11	22.4698	3.71973e-08	1.55293e-07	2.45112e-06	0.0253248	1.371	0.320616	2.58919	0.0705882	351820
Chr5	8831242	2.03213e-11	22.4698	3.71973e-08	1.55293e-07	2.45112e-06	0.0253248	1.371	0.320616	2.58919	0.0705882	351820
Chr5	8831296	2.03213e-11	22.4698	3.71973e-08	1.55293e-07	2.45112e-06	0.0253248	1.371	0.320616	2.58919	0.0705882	351820
Chr5	8831301	2.03213e-11	22.4698	3.71973e-08	1.55293e-07	2.45112e-06	0.0253248	1.371	0.320616	2.58919	0.0705882	351820
Chr5	8831312	2.03213e-11	22.4698	3.71973e-08	1.55293e-07	2.45112e-06	0.0253248	1.371	0.320616	2.58919	0.0705882	351820
Chr5	8831314	2.03213e-11	22.4698	3.71973e-08	1.55293e-07	2.45112e-06	0.0253248	1.371	0.320616	2.58919	0.0705882	351820
Chr5	8831381	2.03213e-11	22.4698	3.71973e-08	1.55293e-07	2.45112e-06	0.0253248	1.371	0.320616	2.58919	0.0705882	351820
Chr5	8831397	2.03213e-11	22.4698	3.71973e-08	1.55293e-07	2.45112e-06	0.0253248	1.371	0.320616	2.58919	0.0705882	351820
Chr5	8831399	2.03213e-11	22.4698	3.71973e-08	1.55293e-07	2.45112e-06	0.0253248	1.371	0.320616	2.58919	0.0705882	351820
Chr5	8831424	2.03213e-11	22.4698	3.71973e-08	1.55293e-07	2.45112e-06	0.0253248	1.371	0.320616	2.58919	0.0705882	351820
Chr5	8831465	2.03213e-11	22.4698	3.71973e-08	1.55293e-07	2.45112e-06	0.0253248	1.371	0.320616	2.58919	0.0705882	351820
Chr5	8831628	2.03213e-11	22.4698	3.71973e-08	1.55293e-07	2.45112e-06	0.0253248	1.371	0.320616	2.58919	0.0705882	351820
Chr5	8831657	2.03213e-11	22.4698	3.71973e-08	1.55293e-07	2.45112e-06	0.0253248	1.371	0.320616	2.58919	0.0705882	351820
Chr5	8831868	2.03213e-11	22.4698	3.71973e-08	1.55293e-07	2.45112e-06	0.0253248	1.371	0.320616	2.58919	0.0705882	351820
Chr5	8831901	2.03213e-11	22.4698	3.71973e-08	1.55293e-07	2.45112e-06	0.0253248	1.371	0.320616	2.58919	0.0705882	351820
Chr5	8831907	2.03213e-11	22.4698	3.71973e-08	1.55293e-07	2.45112e-06	0.0253248	1.371	0.320616	2.58919	0.0705882	351820
Chr5	8831909	2.03213e-11	22.4698	3.71973e-08	1.55293e-07	2.45112e-06	0.0253248	1.371	0.320616	2.58919	0.0705882	351820
Chr5	8831910	2.03213e-11	22.4698	3.71973e-08	1.55293e-07	2.45112e-06	0.0253248	1.371	0.320616	2.58919	0.0705882	351820
Chr5	8831936	2.03213e-11	22.4698	3.71973e-08	1.55293e-07	2.45112e-06	0.0253248	1.371	0.320616	2.58919	0.0705882	351820
Chr5	8831998	2.03213e-11	22.4698	3.71973e-08	1.55293e-07	2.45112e-06	0.0253248	1.371	0.320616	2.58919	0.0705882	351820
Chr5	8831999	2.03213e-11	22.4698	3.71973e-08	1.55293e-07	2.45112e-06	0.0253248	1.371	0.320616	2.58919	0.0705882	351820
Chr5	8832016	2.03213e-11	22.4698	3.71973e-08	1.55293e-07	2.45112e-06	0.0253248	1.371	0.320616	2.58919	0.0705882	351820
Chr5	8832042	2.03213e-11	22.4698	3.71973e-08	1.55293e-07	2.45112e-06	0.0253248	1.371	0.320616	2.58919	0.0705882	351820
Chr5	8832045	2.03213e-11	22.4698	3.71973e-08	1.55293e-07	2.45112e-06	0.0253248	1.371	0.320616	2.58919	0.0705882	351820
Chr5	8832049	2.03213e-11	22.4698	3.71973e-08	1.55293e-07	2.45112e-06	0.0253248	1.371	0.320616	2.58919	0.0705882	351820
Chr5	8832121	2.03213e-11	22.4698	3.71973e-08	1.55293e-07	2.45112e-06	0.0253248	1.371	0.320616	2.58919	0.0705882	351820
Chr5	8832160	2.03213e-11	22.4698	3.71973e-08	1.55293e-07	2.45112e-06	0.0253248	1.371	0.320616	2.58919	0.0705882	351820
Chr5	8832172	2.03213e-11	22.4698	3.71973e-08	1.55293e-07	2.45112e-06	0.0253248	1.371	0.320616	2.58919	0.0705882	351820
Chr5	8832185	2.03213e-11	22.4698	3.71973e-08	1.55293e-07	2.45112e-06	0.0253248	1.371	0.320616	2.58919	0.0705882	351820
Chr5	8832199	2.03213e-11	22.4698	3.71973e-08	1.55293e-07	2.45112e-06	0.0253248	1.371	0.320616	2.58919	0.0705882	351820
Chr5	8832241	2.03213e-11	22.4698	3.71973e-08	1.55293e-07	2.45112e-06	0.0253248	1.371	0.320616	2.58919	0.0705882	351820
Chr5	8832589	2.03213e-11	22.4698	3.71973e-08	1.55293e-07	2.45112e-06	0.0253248	1.371	0.320616	2.58919	0.0705882	351820
Chr5	8832778	2.03213e-11	22.4698	3.71973e-08	1.55293e-07	2.45112e-06	0.0253248	1.371	0.320616	2.58919	0.0705882	351820
Chr5	8833167	2.03213e-11	22.4698	3.71973e-08	1.55293e-07	2.45112e-06	0.0253248	1.371	0.320616	2.58919	0.0705882	351820
Chr5	8833422	2.03213e-11	22.4698	3.71973e-08	1.55293e-07	2.45112e-06	0.0253248	1.371	0.320616	2.58919	0.0705882	351820
Chr5	8833781	2.03213e-11	22.4698	3.71973e-08	1.55293e-07	2.45112e-06	0.0253248	1.371	0.320616	2.58919	0.0705882	351820
Chr5	8833801	2.03213e-11	22.4698	3.71973e-08	1.55293e-07	2.45112e-06	0.0253248	1.371	0.320616	2.58919	0.0705882	351820
Chr5	8838049	2.03213e-11	22.4698	3.71973e-08	1.55293e-07	2.45112e-06	0.0253248	1.371	0.320616	2.58919	0.0705882	351820
Chr5	8838134	2.03213e-11	22.4698	3.71973e-08	1.55293e-07	2.45112e-06	0.0253248	1.371	0.320616	2.58919	0.0705882	351820
Chr5	8838353	2.03213e-11	22.4698	3.71973e-08	1.55293e-07	2.45112e-06	0.0253248	1.371	0.320616	2.58919	0.0705882	351820
Chr5	8839018	2.03213e-11	22.4698	3.71973e-08	1.55293e-07	2.45112e-06	0.0253248	1.371	0.320616	2.58919	0.0705882	351820
Chr5	8839564	2.03213e-11	22.4698	3.71973e-08	1.55293e-07	2.45112e-06	0.0253248	1.371	0.320616	2.58919	0.0705882	351820
Chr5	8860992	2.03213e-11	22.4698	3.71973e-08	1.55293e-07	2.45112e-06	0.0253248	1.371	0.320616	2.58919	0.0705882	351820
Chr5	8866401	2.03213e-11	22.4698	3.71973e-08	1.55293e-07	2.45112e-06	0.0253248	1.371	0.320616	2.58919	0.0705882	351820
Chr5	8866433	2.03213e-11	22.4698	3.71973e-08	1.55293e-07	2.45112e-06	0.0253248	1.371	0.320616	2.58919	0.0705882	351820
Chr5	8866434	2.03213e-11	22.4698	3.71973e-08	1.55293e-07	2.45112e-06	0.0253248	1.371	0.320616	2.58919	0.0705882	351820
Chr5	8866780	2.03213e-11	22.4698	3.71973e-08	1.55293e-07	2.45112e-06	0.0253248	1.371	0.320616	2.58919	0.0705882	351820
Chr5	8867218	2.03213e-11	22.4698	3.71973e-08	1.55293e-07	2.45112e-06	0.0253248	1.371	0.320616	2.58919	0.0705882	351820
Chr5	8867219	2.03213e-11	22.4698	3.71973e-08	1.55293e-07	2.45112e-06	0.0253248	1.371	0.320616	2.58919	0.0705882	351820
Chr5	8867857	2.03213e-11	22.4698	3.71973e-08	1.55293e-07	2.45112e-06	0.0253248	1.371	0.320616	2.58919	0.0705882	351820
Chr5	8867884	2.03213e-11	22.4698	3.71973e-08	1.55293e-07	2.45112e-06	0.0253248	1.371	0.320616	2.58919	0.0705882	351820
Chr5	8867886	2.03213e-11	22.4698	3.71973e-08	1.55293e-07	2.45112e-06	0.0253248	1.371	0.320616	2.58919	0.0705882	351820
Chr5	8867947	2.03213e-11	22.4698	3.71973e-08	1.55293e-07	2.45112e-06	0.0253248	1.371	0.320616	2.58919	0.0705882	351820
Chr5	8867995	2.03213e-11	22.4698	3.71973e-08	1.55293e-07	2.45112e-06	0.0253248	1.371	0.320616	2.58919	0.0705882	351820
Chr5	8868367	2.03213e-11	22.4698	3.71973e-08	1.55293e-07	2.45112e-06	0.0253248	1.371	0.320616	2.58919	0.0705882	351820
Chr5	8868700	2.03213e-11	22.4698	3.71973e-08	1.55293e-07	2.45112e-06	0.0253248	1.371	0.320616	2.58919	0.0705882	351820
Chr5	8868850	2.03213e-11	22.4698	3.71973e-08	1.55293e-07	2.45112e-06	0.0253248	1.371	0.320616	2.58919	0.0705882	351820
Chr5	8869745	2.03213e-11	22.4698	3.71973e-08	1.55293e-07	2.45112e-06	0.0253248	1.371	0.320616	2.58919	0.0705882	351820
Chr5	8870479	2.03213e-11	22.4698	3.71973e-08	1.55293e-07	2.45112e-06	0.0253248	1.371	0.320616	2.58919	0.0705882	351820
Chr5	8870935	2.03213e-11	22.4698	3.71973e-08	1.55293e-07	2.45112e-06	0.0253248	1.371	0.320616	2.58919	0.0705882	351820
Chr5	8873030	2.03213e-11	22.4698	3.71973e-08	1.55293e-07	2.45112e-06	0.0253248	1.371	0.320616	2.58919	0.0705882	351820
Chr5	8873124	2.03213e-11	22.4698	3.71973e-08	1.55293e-07	2.45112e-06	0.0253248	1.371	0.320616	2.58919	0.0705882	351820
Chr5	8873353	2.03213e-11	22.4698	3.71973e-08	1.55293e-07	2.45112e-06	0.0253248	1.371	0.320616	2.58919	0.0705882	351820
Chr5	8873703	2.03213e-11	22.4698	3.71973e-08	1.55293e-07	2.45112e-06	0.0253248	1.371	0.320616	2.58919	0.0705882	351820
Chr5	8873779	2.03213e-11	22.4698	3.71973e-08	1.55293e-07	2.45112e-06	0.0253248	1.371	0.320616	2.58919	0.0705882	351820
Chr5	8873785	2.03213e-11	22.4698	3.71973e-08	1.55293e-07	2.45112e-06	0.0253248	1.371	0.320616	2.58919	0.0705882	351820
Chr5	8873822	2.03213e-11	22.4698	3.71973e-08	1.55293e-07	2.45112e-06	0.0253248	1.371	0.320616	2.58919	0.0705882	351820
Chr5	8873852	2.03213e-11	22.4698	3.71973e-08	1.55293e-07	2.45112e-06	0.0253248	1.371	0.320616	2.58919	0.0705882	351820
Chr5	8897368	2.03213e-11	22.4698	3.71973e-08	1.55293e-07	2.45112e-06	0.0253248	1.371	0.320616	2.58919	0.0705882	351820
Chr5	8897648	2.03213e-11	22.4698	3.71973e-08	1.55293e-07	2.45112e-06	0.0253248	1.371	0.320616	2.58919	0.0705882	351820
Chr5	8906339	2.03213e-11	22.4698	3.71973e-08	1.55293e-07	2.45112e-06	0.0253248	1.371	0.320616	2.58919	0.0705882	351820
Chr5	8910826	2.03213e-11	22.4698	3.71973e-08	1.55293e-07	2.45112e-06	0.0253248	1.371	0.320616	2.58919	0.0705882	351820
Chr5	8911167	2.03213e-11	22.4698	3.71973e-08	1.55293e-07	2.45112e-06	0.0253248	1.371	0.320616	2.58919	0.0705882	351820
Chr5	8911240	2.03213e-11	22.4698	3.71973e-08	1.55293e-07	2.45112e-06	0.0253248	1.371	0.320616	2.58919	0.0705882	351820
Chr5	8911292	2.03213e-11	22.4698	3.71973e-08	1.55293e-07	2.45112e-06	0.0253248	1.371	0.320616	2.58919	0.0705882	351820
Chr5	8911337	2.03213e-11	22.4698	3.71973e-08	1.55293e-07	2.45112e-06	0.0253248	1.371	0.320616	2.58919	0.0705882	351820
Chr5	8919947	2.03213e-11	22.4698	3.71973e-08	1.55293e-07	2.45112e-06	0.0253248	1.371	0.320616	2.58919	0.0705882	351820
Chr5	8921770	2.03213e-11	22.4698	3.71973e-08	1.55293e-07	2.45112e-06	0.0253248	1.371	0.320616	2.58919	0.0705882	351820
Chr5	8928006	2.03213e-11	22.4698	3.71973e-08	1.55293e-07	2.45112e-06	0.0253248	1.371	0.320616	2.58919	0.0705882	351820
Chr5	8934145	2.03213e-11	22.4698	3.71973e-08	1.55293e-07	2.45112e-06	0.0253248	1.371	0.320616	2.58919	0.0705882	351820
Chr5	8943873	2.03213e-11	22.4698	3.71973e-08	1.55293e-07	2.45112e-06	0.0253248	1.371	0.320616	2.58919	0.0705882	351820
Chr5	8964546	2.03213e-11	22.4698	3.71973e-08	1.55293e-07	2.45112e-06	0.0253248	1.371	0.320616	2.58919	0.0705882	351820
Chr5	9111220	1.95865e-11	22.5058	3.71973e-08	1.55293e-07	2.45112e-06	0.0253225	1.37095	0.320633	2.58775	0.0705882	187213
Chr5	9111719	2.00095e-11	22.4849	3.71973e-08	1.55293e-07	2.45112e-06	0.0253331	1.37096	0.320558	2.58805	0.0705882	187212
Chr5	9155039	7.9926e-14	27.9038	2.4438e-10	1.02024e-09	1.61035e-08	0.0366029	1.34547	0.481458	3.59107	0.0352941	184695
Chr5	9155269	7.9926e-14	27.9038	2.4438e-10	1.02024e-09	1.61035e-08	0.0366029	1.34547	0.481458	3.59107	0.0352941	184695
Chr5	9158791	7.9926e-14	27.9038	2.4438e-10	1.02024e-09	1.61035e-08	0.0366029	1.34547	0.481458	3.59107	0.0352941	184695
Chr5	9160223	7.9926e-14	27.9038	2.4438e-10	1.02024e-09	1.61035e-08	0.0366029	1.34547	0.481458	3.59107	0.0352941	184695
Chr5	9161067	7.9926e-14	27.9038	2.4438e-10	1.02024e-09	1.61035e-08	0.0366029	1.34547	0.481458	3.59107	0.0352941	184695
Chr5	9163749	7.9926e-14	27.9038	2.4438e-10	1.02024e-09	1.61035e-08	0.0366029	1.34547	0.481458	3.59107	0.0352941	184695
Chr5	9170584	7.9926e-14	27.9038	2.4438e-10	1.02024e-09	1.61035e-08	0.0366029	1.34547	0.481458	3.59107	0.0352941	184695
Chr5	9170871	7.9926e-14	27.9038	2.4438e-10	1.02024e-09	1.61035e-08	0.0366029	1.34547	0.481458	3.59107	0.0352941	184695
Chr5	9171499	7.9926e-14	27.9038	2.4438e-10	1.02024e-09	1.61035e-08	0.0366029	1.34547	0.481458	3.59107	0.0352941	184695
Chr5	9175193	7.9926e-14	27.9038	2.4438e-10	1.02024e-09	1.61035e-08	0.0366029	1.34547	0.481458	3.59107	0.0352941	184695
Chr5	9248931	7.9926e-14	27.9038	2.4438e-10	1.02024e-09	1.61035e-08	0.0366029	1.34547	0.481458	3.59107	0.0352941	184695
Chr5	13655570	2.66401e-10	19.9533	4.8272e-07	2.01528e-06	3.1809e-05	0.0133376	1.40723	0.243315	2.05704	0.117647	192626
Chr5	13656716	7.89138e-14	27.9163	2.4438e-10	1.02024e-09	1.61035e-08	0.0366003	1.34547	0.481495	3.59078	0.0352941	184683
Chr5	13703400	7.9549e-14	27.9084	2.4438e-10	1.02024e-09	1.61035e-08	0.0366045	1.34547	0.481437	3.5907	0.0352941	184715
Chr5	16606912	8.84716e-12	23.2842	2.57348e-08	1.07439e-07	1.6958e-06	-0.000176169	1.43665	0.231345	1.84333	0.152941	363451
Chr5	16606916	8.84716e-12	23.2842	2.57348e-08	1.07439e-07	1.6958e-06	-0.000176169	1.43665	0.231345	1.84333	0.152941	363451
Chr5	16606919	8.84716e-12	23.2842	2.57348e-08	1.07439e-07	1.6958e-06	-0.000176169	1.43665	0.231345	1.84333	0.152941	363451
Chr5	16606951	8.84716e-12	23.2842	2.57348e-08	1.07439e-07	1.6958e-06	-0.000176169	1.43665	0.231345	1.84333	0.152941	363451
Chr5	16606959	8.84716e-12	23.2842	2.57348e-08	1.07439e-07	1.6958e-06	-0.000176169	1.43665	0.231345	1.84333	0.152941	363451
Chr5	16606976	8.84716e-12	23.2842	2.57348e-08	1.07439e-07	1.6958e-06	-0.000176169	1.43665	0.231345	1.84333	0.152941	363451
Chr5	16607005	8.84716e-12	23.2842	2.57348e-08	1.07439e-07	1.6958e-06	-0.000176169	1.43665	0.231345	1.84333	0.152941	363451
Chr5	16607702	7.9211e-14	27.9126	2.4438e-10	1.02024e-09	1.61035e-08	0.0366027	1.34547	0.481461	3.59069	0.0352941	5220
Chr5	16649561	7.92404e-14	27.9122	2.4438e-10	1.02024e-09	1.61035e-08	0.0366013	1.34547	0.481482	3.59086	0.0352941	8312
Chr5	17027255	1.98602e-11	22.4922	3.71973e-08	1.55293e-07	2.45112e-06	0.0253128	1.37099	0.320701	2.58889	0.0705882	352128
Chr5	18036335	2.75322e-10	19.9211	4.8272e-07	2.01528e-06	3.1809e-05	0.0133471	1.40731	0.243275	2.058	0.117647	352138
Chr5	23096615	9.20562e-15	30.0295	7.53265e-11	3.14476e-10	4.96366e-09	0.0250112	1.36229	0.387404	2.81647	0.0588235	184723
Chr5	23096632	9.20562e-15	30.0295	7.53265e-11	3.14476e-10	4.96366e-09	0.0250112	1.36229	0.387404	2.81647	0.0588235	184723
Chr5	23097653	9.20562e-15	30.0295	7.53265e-11	3.14476e-10	4.96366e-09	0.0250112	1.36229	0.387404	2.81647	0.0588235	184723
Chr5	23098222	3.52928e-21	44.6109	1.69903e-15	7.09317e-15	1.11958e-13	0.0247044	1.3538	0.487515	3.12934	0.0470588	184722
Chr5	23112863	7.9549e-14	27.9084	2.4438e-10	1.02024e-09	1.61035e-08	0.0366045	1.34547	0.481437	3.5907	0.0352941	184715
Chr5	23112919	7.9549e-14	27.9084	2.4438e-10	1.02024e-09	1.61035e-08	0.0366045	1.34547	0.481437	3.5907	0.0352941	184715
Chr5	23113071	7.9549e-14	27.9084	2.4438e-10	1.02024e-09	1.61035e-08	0.0366045	1.34547	0.481437	3.5907	0.0352941	184715
Chr5	23114989	7.9549e-14	27.9084	2.4438e-10	1.02024e-09	1.61035e-08	0.0366045	1.34547	0.481437	3.5907	0.0352941	184715
Chr5	23120794	7.9549e-14	27.9084	2.4438e-10	1.02024e-09	1.61035e-08	0.0366045	1.34547	0.481437	3.5907	0.0352941	184715
Chr5	23121417	7.9549e-14	27.9084	2.4438e-10	1.02024e-09	1.61035e-08	0.0366045	1.34547	0.481437	3.5907	0.0352941	184715
Chr5	23128028	7.9549e-14	27.9084	2.4438e-10	1.02024e-09	1.61035e-08	0.0366045	1.34547	0.481437	3.5907	0.0352941	184715
Chr5	23158159	7.9549e-14	27.9084	2.4438e-10	1.02024e-09	1.61035e-08	0.0366045	1.34547	0.481437	3.5907	0.0352941	184715
Chr5	23159209	7.9549e-14	27.9084	2.4438e-10	1.02024e-09	1.61035e-08	0.0366045	1.34547	0.481437	3.5907	0.0352941	184715
Chr5	23163708	7.9549e-14	27.9084	2.4438e-10	1.02024e-09	1.61035e-08	0.0366045	1.34547	0.481437	3.5907	0.0352941	184715
Chr5	23163785	7.9549e-14	27.9084	2.4438e-10	1.02024e-09	1.61035e-08	0.0366045	1.34547	0.481437	3.5907	0.0352941	184715
Chr5	23163787	7.9549e-14	27.9084	2.4438e-10	1.02024e-09	1.61035e-08	0.0366045	1.34547	0.481437	3.5907	0.0352941	184715
Chr5	23164355	7.9549e-14	27.9084	2.4438e-10	1.02024e-09	1.61035e-08	0.0366045	1.34547	0.481437	3.5907	0.0352941	184715
Chr5	23164968	7.9549e-14	27.9084	2.4438e-10	1.02024e-09	1.61035e-08	0.0366045	1.34547	0.481437	3.5907	0.0352941	184715
Chr5	23165043	7.9549e-14	27.9084	2.4438e-10	1.02024e-09	1.61035e-08	0.0366045	1.34547	0.481437	3.5907	0.0352941	184715
Chr5	23166700	7.9549e-14	27.9084	2.4438e-10	1.02024e-09	1.61035e-08	0.0366045	1.34547	0.481437	3.5907	0.0352941	184715
Chr5	23168791	7.9549e-14	27.9084	2.4438e-10	1.02024e-09	1.61035e-08	0.0366045	1.34547	0.481437	3.5907	0.0352941	184715
Chr5	23169004	7.9549e-14	27.9084	2.4438e-10	1.02024e-09	1.61035e-08	0.0366045	1.34547	0.481437	3.5907	0.0352941	184715
Chr5	23170144	7.9549e-14	27.9084	2.4438e-10	1.02024e-09	1.61035e-08	0.0366045	1.34547	0.481437	3.5907	0.0352941	184715
Chr5	23170882	7.9549e-14	27.9084	2.4438e-10	1.02024e-09	1.61035e-08	0.0366045	1.34547	0.481437	3.5907	0.0352941	184715
Chr5	23171168	7.9549e-14	27.9084	2.4438e-10	1.02024e-09	1.61035e-08	0.0366045	1.34547	0.481437	3.5907	0.0352941	184715
Chr5	25893725	3.53811e-17	35.5095	8.51641e-12	3.55546e-11	5.61191e-10	0.0128114	1.37981	0.350788	2.41216	0.0823529	440228
Chr5	25895567	3.53811e-17	35.5095	8.51641e-12	3.55546e-11	5.61191e-10	0.0128114	1.37981	0.350788	2.41216	0.0823529	440228
Chr5	25900677	5.33002e-14	28.3021	2.4438e-10	1.02024e-09	1.61035e-08	0.0129808	1.38882	0.30604	2.27128	0.0941176	440232
Chr5	25902161	5.33002e-14	28.3021	2.4438e-10	1.02024e-09	1.61035e-08	0.0129808	1.38882	0.30604	2.27128	0.0941176	440232
Chr5	25902185	5.33002e-14	28.3021	2.4438e-10	1.02024e-09	1.61035e-08	0.0129808	1.38882	0.30604	2.27128	0.0941176	440232
Chr5	25904772	2.73783e-10	19.9266	4.8272e-07	2.01528e-06	3.1809e-05	0.0133311	1.40734	0.243343	2.05835	0.117647	440233
Chr5	25904782	7.55295e-12	23.4392	2.26205e-08	9.44368e-08	1.49058e-06	0.0131633	1.39798	0.271173	2.1553	0.105882	440258
Chr5	25904815	5.33002e-14	28.3021	2.4438e-10	1.02024e-09	1.61035e-08	0.0129808	1.38882	0.30604	2.27128	0.0941176	440232
Chr5	25904906	2.73783e-10	19.9266	4.8272e-07	2.01528e-06	3.1809e-05	0.0133311	1.40734	0.243343	2.05835	0.117647	440233
Chr5	25904963	5.33002e-14	28.3021	2.4438e-10	1.02024e-09	1.61035e-08	0.0129808	1.38882	0.30604	2.27128	0.0941176	440232
Chr5	25905077	5.33002e-14	28.3021	2.4438e-10	1.02024e-09	1.61035e-08	0.0129808	1.38882	0.30604	2.27128	0.0941176	440232
Chr5	25905097	5.33002e-14	28.3021	2.4438e-10	1.02024e-09	1.61035e-08	0.0129808	1.38882	0.30604	2.27128	0.0941176	440232
Chr5	25909613	5.33002e-14	28.3021	2.4438e-10	1.02024e-09	1.61035e-08	0.0129808	1.38882	0.30604	2.27128	0.0941176	440232
Chr5	25913078	5.33002e-14	28.3021	2.4438e-10	1.02024e-09	1.61035e-08	0.0129808	1.38882	0.30604	2.27128	0.0941176	440232
Chr5	25915066	5.33002e-14	28.3021	2.4438e-10	1.02024e-09	1.61035e-08	0.0129808	1.38882	0.30604	2.27128	0.0941176	440232
Chr5	25915071	5.33002e-14	28.3021	2.4438e-10	1.02024e-09	1.61035e-08	0.0129808	1.38882	0.30604	2.27128	0.0941176	440232
Chr5	25917220	5.33002e-14	28.3021	2.4438e-10	1.02024e-09	1.61035e-08	0.0129808	1.38882	0.30604	2.27128	0.0941176	440232
