# Supplementary material for: An effluent pump family distributed across plant commensal bacteria conditions host- and organ-specific glucosinolate detoxification
Source: Nat Commun. 2025 Jul 1;16:5699. doi: 10.1038/s41467-025-61266-3 (PMC12215611; doi:10.1038/s41467-025-61266-3)
Supplement: Supplementary file 11 — Dataset 10 [file 41467_2025_61266_MOESM11_ESM.xlsx]

## Sheet: S10_Primers
Supplementary Data 10. Primers list. A list of primers used in the publication
Num	Name	Sequence	notes
1	BS_int F 1	TCGTCGGCAGCGTCAGATGTGTATAAGAGACAGGTCGACCTGCAGCGT	Primers for PCR 1 of the barseq library
2	BS_int F 2	TCGTCGGCAGCGTCAGATGTGTATAAGAGACAGTCGACCTGCAGCGTA
3	BS_int F 3	TCGTCGGCAGCGTCAGATGTGTATAAGAGACAGCGACCTGCAGCGTAC
4	BS_int F 4	TCGTCGGCAGCGTCAGATGTGTATAAGAGACAGGACCTGCAGCGTACG
5	BS_int R 1	GTCTCGTGGGCTCGGAGATGTGTATAAGAGACAGGATGTCCACGAGGTCTCT
6	BS_int R 2	GTCTCGTGGGCTCGGAGATGTGTATAAGAGACAGNGATGTCCACGAGGTCTC
7	BS_int R 3	GTCTCGTGGGCTCGGAGATGTGTATAAGAGACAGNNGATGTCCACGAGGTCT
8	BS_int R 4	GTCTCGTGGGCTCGGAGATGTGTATAAGAGACAGNNNGATGTCCACGAGGTC
9	Illumina_inx_x F	AATGATACGGCGACCACCGAGATCTACAC(-/n/nn/nnn)XXXXXXXXTCGTCGGCAGCGTC	Primers for PCR 2 of the barseq library. Xs represent the indexing sequence. (n)s are random bases for phasing.
10	Illumina_inx_x R	CAAGCAGAAGACGGCATACGAGAT(-/n/nn/nnn)XXXXXXXXGTCTCGTGGGCTCGG
11	GD_pMo130 F	tgcagcggatccctctag	Primers for the addition of antibiotic resistance cassette to an inter-genic region in MF376
12	GD_pMo130 R	gctcactcaaaggcggtaatac
13	GD001_tetR R	caggtatccaaaaggaaattctgatCTGTCGTGCCAGCTGCATT
14	GD002_tetR F	gccgcgcttcgattcaccaaagtgtCGAGGCCCTTTCGTCTTCAAG
15	GD003_chlR R	caggtatccaaaaggaaattctgatCCTAATGAGTGAGCTAACTCACATT
16	GD004_chlR F	gccgcgcttcgattcaccaaagtgtCGAAAATGAGACGTTGATCG
17	GD005_par_flkU F	gcttcactcggttgcggatcgacacCGGCCACCGTTTTCATG
18	GD006_par_flkU R	acactttggtgaatcgaagcgcggcGCTGTTCCAGACGCCAACG
19	GD007_par_flkD F	atcagaatttccttttggatacctgGCTTTCGAACGGCTGAC
20	GD008_par_flkD R	catgcatctagagggatccgctgcaCTTCGTGTCGAAGCGATAGAC
21	GD055_flkU-3190 F	catgcatctagagggatccgctgcaGCGTACTGATCAGGATTCGA	Primer for a clean deletion of the ef90 operon from MF376
22	GD056_flkU-3190 R	CAGCCTCAGCAGTAAAACGTTTGAAGCTCCCGGTATCGT
23	GD057_flkD-3190 F	ACGATACCGGGAGCTTCAAACGTTTTACTGCTGAGGCTG
24	GD058_flkD-3190 R	accgtattaccgcctttgagtgagcTACAGAGTGCCGAATGCTTT
25	GD059_vi_3190 F	TACCGGGAGCTTCAAATGAC
26	GD060_vi_3190 R	TTGAAGTTGACCGACACGAT
27	GD061_vo_3190 F	CAACGCATGCATCCGTATG
28	GD062_vo_3190 R	CCACGATACCTACGGGTCTA
29	RT53_376_efflux F	GTGATCTCGGCGTTCAACTC	Primers for RT to estimate pump expression after exposure to shoot material
30	RT54_376_efflux R	CGTCAGCAAGTCTTCCTTCG
31	RT55_376_recA F	TAACGCGCTGAAGTTCTACG
32	RT56_376_recA R	GGGTTTCGTTGCCAATCACT
33	RT057_CL014_ef90 f	CAACTACGCCATCCTTCACG
34	RT058_CL014_ef90 r	GACATCGTTCGCACTCAGTC
35	RT059_CL014_recA f	CTGAAGTTCTACGCCTCGGT
36	RT060_CL014_recA r	GCGAGACCTTGTTCTTCACC
37	RT061_MF302_ef90 f	CGGAGATCTTCAACACGCTG
38	RT062_MF302_ef90 r	CTTCAGGTCGCCGATATCCT
39	RT063_MF302_recA f	TCCCGTTCCAACTGCATG
40	RT064_MF302_recA r	CGAGGCGAACAGATGCATAG
41	RT065_MF033_ef90 f	CAGCTACCAGATCAACGTGC
42	RT066_MF033_ef90 r	ATTGACATAGAGCGAGCCGA
43	RT067_MF033_recA f	CTCCAAGTCGAAGTGCATGG
44	RT068_MF033_recA r	AGAACTTGAGCGCATTACCG
45	RT069_MF190_ef90 f	CGAGCTTCCAGATGAACGTG
46	RT070_MF190_ef90 r	ATAGATCTGCAGCGTGTCGA
47	RT071_MF190_recA f	CAACGCCCTCAAGTTCTACG
48	RT072_MF190_recA r	CGACCTTGTTCTTCACCACC
49	RT073_MF160_ef90 f	GCTTCAACCGCTTCTTCCAT
50	RT074_MF160_ef90 r	GACGTAGATCCCCAGCATCA
51	RT075_CL014B_ef90 f	CTGGTCGTGATCCTGTTCCT
52	RT076_CL014B_ef90 r	GCATTGATCGAGAAGCCCAG
53	RT077_MF138_ef90 f	GGAAATCGAGGGCATGAACC
54	RT078_MF138_ef90 r	AAGGACGTCATCAGGATCGG
55	RT079_MF138_recA f	CCGCCAACATCAAGAAGTCC
56	RT080_MF138_recA r	CCGATGCGTAGAACTTCAGC
57	RT081_WCS417_ef90 f	TGTGTGCGGTGTTCATTC
58	RT082_WCS417_ef90 r	AAGGTCAGCGAGTTGAAC
59	RT083_WCS417_recA f	GGCCGAGTTCCAGATTCTCT
60	RT084_WCS417_recA r	GATCTTGCTGCCGTTGTAGG
